# Supplementary material for: Cobalt-catalyzed alkyne silylamidation unlocks Z-selective unnatural dehydropeptides synthesis
Source: Natl Sci Rev. 2026 Jan 9;13(5):nwag011. doi: 10.1093/nsr/nwag011 (PMC12954855; doi:10.1093/nsr/nwag011)
Supplement: nwag011_Supplemental_Files [file nwag011_supplemental_files.zip]

Archive with 2 entries (2 files):
- CIF_for_Compound_65.cif
- Supporting_Information.pdf
