# Supplementary material for: Cobalt-catalyzed alkyne silylamidation unlocks Z-selective unnatural dehydropeptides synthesis
Source: Natl Sci Rev. 2026 Jan 9;13(5):nwag011. doi: 10.1093/nsr/nwag011 (PMC12954855; doi:10.1093/nsr/nwag011)
Supplement: nwag011_Supplemental_Files [file nwag011_supplemental_files.zip › CIF_for_Compound_65.cif]

data_g251205a_auto
_audit_creation_date               2025-12-05
_audit_creation_method
;
Olex2 1.5
(compiled 2023.08.24 svn.re1ec1418 for OlexSys, GUI svn.r6817)
;
_shelx_SHELXL_version_number       '2018/3'
_audit_contact_author_address      ?
_audit_contact_author_email        ?
_audit_contact_author_name         ''
_audit_contact_author_phone        ?
_publ_contact_author_id_orcid      ?
_publ_section_references
;
Dolomanov, O.V., Bourhis, L.J., Gildea, R.J, Howard, J.A.K. & Puschmann, H.
 (2009), J. Appl. Cryst. 42, 339-341.

Sheldrick, G.M. (2008). Acta Cryst. A64, 112-122.

Sheldrick, G.M. (2015). Acta Cryst. C71, 3-8.
;
_chemical_name_common              ?
_chemical_name_systematic          ?
_chemical_formula_moiety
;
0.308(C24 H22 Co N4 O6), 0.308[1H2O
1CH2Cl]
;
_chemical_formula_sum              'C8.31 H7.39 Co0.31 N1.23 O2.47'
_chemical_formula_weight           182.16
_chemical_melting_point            ?
loop_
  _atom_type_symbol
  _atom_type_description
  _atom_type_scat_dispersion_real
  _atom_type_scat_dispersion_imag
  _atom_type_scat_source
 'C' 'C' 0.0033 0.0016 'International Tables Vol C Tables 4.2.6.8 and 6.1.1.4'
 'H' 'H' 0.0000 0.0000 'International Tables Vol C Tables 4.2.6.8 and 6.1.1.4'
 'Co' 'Co' 0.3494 0.9721 'International Tables Vol C Tables 4.2.6.8 and 6.1.1.4'
 'N' 'N' 0.0061 0.0033 'International Tables Vol C Tables 4.2.6.8 and 6.1.1.4'
 'O' 'O' 0.0106 0.0060 'International Tables Vol C Tables 4.2.6.8 and 6.1.1.4'

_shelx_space_group_comment
;
The symmetry employed for this shelxl refinement is uniquely defined
by the following loop, which should always be used as a source of
symmetry information in preference to the above space-group names.
They are only intended as comments.
;
_space_group_crystal_system        'monoclinic'
_space_group_IT_number             14
_space_group_name_H-M_alt          'P 1 21/c 1'
_space_group_name_Hall             '-P 2ybc'
loop_
  _space_group_symop_operation_xyz
 'x, y, z'
 '-x, y+1/2, -z+1/2'
 '-x, -y, -z'
 'x, -y-1/2, z-1/2'

_cell_length_a                     10.6101(11)
_cell_length_b                     12.6819(18)
_cell_length_c                     21.670(3)
_cell_angle_alpha                  90
_cell_angle_beta                   90.686(12)
_cell_angle_gamma                  90
_cell_volume                       2915.6(7)
_cell_formula_units_Z              13
_cell_measurement_reflns_used      2637
_cell_measurement_temperature      220.0(2)
_cell_measurement_theta_max        26.0570
_cell_measurement_theta_min        1.8490
_shelx_estimated_absorpt_T_max     0.939
_shelx_estimated_absorpt_T_min     0.807
_exptl_absorpt_coefficient_mu      0.642
_exptl_absorpt_correction_T_max    1.00000
_exptl_absorpt_correction_T_min    0.80920
_exptl_absorpt_correction_type     multi-scan
_exptl_absorpt_process_details
;
CrysAlisPro 1.171.42.81a (Rigaku Oxford Diffraction, 2023)
Empirical absorption correction using spherical harmonics,
implemented in SCALE3 ABSPACK scaling algorithm.
;
_exptl_absorpt_special_details     ?
_exptl_crystal_colour              'clear light green'
_exptl_crystal_density_diffrn      1.349
_exptl_crystal_density_meas        ?
_exptl_crystal_density_method      ?
_exptl_crystal_description         block
_exptl_crystal_F_000               1221
_exptl_crystal_size_max            0.35
_exptl_crystal_size_mid            0.2
_exptl_crystal_size_min            0.1
_exptl_transmission_factor_max     ?
_exptl_transmission_factor_min     ?
_diffrn_reflns_av_R_equivalents    0.0587
_diffrn_reflns_av_unetI/netI       0.1323
_diffrn_reflns_Laue_measured_fraction_full  0.985
_diffrn_reflns_Laue_measured_fraction_max  0.829
_diffrn_reflns_limit_h_max         15
_diffrn_reflns_limit_h_min         -14
_diffrn_reflns_limit_k_max         18
_diffrn_reflns_limit_k_min         -15
_diffrn_reflns_limit_l_max         30
_diffrn_reflns_limit_l_min         -18
_diffrn_reflns_number              13666
_diffrn_reflns_point_group_measured_fraction_full  0.985
_diffrn_reflns_point_group_measured_fraction_max  0.829
_diffrn_reflns_theta_full          25.242
_diffrn_reflns_theta_max           30.541
_diffrn_reflns_theta_min           1.861
_diffrn_ambient_environment        N~2~
_diffrn_ambient_temperature        220.0(2)
_diffrn_detector                   'CCD plate'
_diffrn_detector_area_resol_mean   10.4471
_diffrn_detector_type              Atlas
_diffrn_measured_fraction_theta_full  0.985
_diffrn_measured_fraction_theta_max  0.829
_diffrn_measurement_details
;
List of Runs (angles in degrees, time in seconds):

  # Type    Start    End  Width  t~exp~   \w     \q     \k     \f   Frames
--------------------------------------------------------------------------
  1  \w    -39.00   3.00   1.00   60.00    --   12.87 -77.00 -60.00   42
  2  \w      8.00  45.00   1.00   60.00    --   12.87 -77.00 -60.00   37
  3  \w    -80.00   5.00   1.00   60.00    --  -13.65   0.00 -90.00   85
;
_diffrn_measurement_device         'four-circle diffractometer'
_diffrn_measurement_device_type    'Xcalibur, Atlas, Gemini'
_diffrn_measurement_method         '\w scans'
_diffrn_orient_matrix_type        
 'CrysAlisPro convention (1999,Acta A55,543-557)'
_diffrn_orient_matrix_UB_11        -0.0386554000
_diffrn_orient_matrix_UB_12        -0.0436954000
_diffrn_orient_matrix_UB_13        -0.0078816000
_diffrn_orient_matrix_UB_21        0.0398025000
_diffrn_orient_matrix_UB_22        -0.0117664000
_diffrn_orient_matrix_UB_23        -0.0251849000
_diffrn_orient_matrix_UB_31        0.0372529000
_diffrn_orient_matrix_UB_32        -0.0329027000
_diffrn_orient_matrix_UB_33        0.0193685000
_diffrn_radiation_monochromator    graphite
_diffrn_radiation_probe            x-ray
_diffrn_radiation_type             'Mo K\a'
_diffrn_radiation_wavelength       0.71073
_diffrn_source                     'fine-focus sealed X-ray tube'
_diffrn_source_type                'Enhance (Mo) X-ray Source'
_reflns_Friedel_coverage           0.000
_reflns_Friedel_fraction_full      .
_reflns_Friedel_fraction_max       .
_reflns_number_gt                  3183
_reflns_number_total               7391
_reflns_odcompleteness_completeness  94.71
_reflns_odcompleteness_iscentric   1
_reflns_odcompleteness_theta       27.42
_reflns_special_details
;
 Reflections were merged by SHELXL according to the crystal
 class for the calculation of statistics and refinement.
 
 Structure factors included contributions from the .fab file.
 
 _reflns_Friedel_fraction is defined as the number of unique
 Friedel pairs measured divided by the number that would be
 possible theoretically, ignoring centric projections and
 systematic absences.
;
_reflns_threshold_expression       'I > 2\s(I)'
_computing_cell_refinement         'CrysAlisPro 1.171.42.81a (Rigaku OD, 2023)'
_computing_data_collection         'CrysAlisPro 1.171.42.81a (Rigaku OD, 2023)'
_computing_data_reduction          'CrysAlisPro 1.171.42.81a (Rigaku OD, 2023)'
_computing_molecular_graphics      'Olex2 1.5 (Dolomanov et al., 2009)'
_computing_publication_material    'Olex2 1.5 (Dolomanov et al., 2009)'
_computing_structure_refinement    'SHELXL 2018/3 (Sheldrick, 2015)'
_computing_structure_solution      'XS  (Sheldrick, 2008)'
_refine_diff_density_max           0.353
_refine_diff_density_min           -0.464
_refine_diff_density_rms           0.070
_refine_ls_extinction_coef         .
_refine_ls_extinction_method       none
_refine_ls_goodness_of_fit_ref     0.876
_refine_ls_hydrogen_treatment      constr
_refine_ls_matrix_type             full
_refine_ls_number_parameters       318
_refine_ls_number_reflns           7391
_refine_ls_number_restraints       0
_refine_ls_R_factor_all            0.1477
_refine_ls_R_factor_gt             0.0662
_refine_ls_restrained_S_all        0.876
_refine_ls_shift/su_max            0.001
_refine_ls_shift/su_mean           0.000
_refine_ls_structure_factor_coef   Fsqd
_refine_ls_weighting_details      
 'w=1/[\s^2^(Fo^2^)+(0.0783P)^2^] where P=(Fo^2^+2Fc^2^)/3'
_refine_ls_weighting_scheme        calc
_refine_ls_wR_factor_gt            0.1457
_refine_ls_wR_factor_ref           0.1934
_refine_special_details            ?
_olex2_refinement_description
;
1. Fixed Uiso
 At 1.2 times of:
  All C(H) groups, All C(H,H) groups
 At 1.5 times of:
  All C(H,H,H) groups
2.a Ternary CH refined with riding coordinates:
 C19(H19), C7(H7)
2.b Secondary CH2 refined with riding coordinates:
 C8(H8A,H8B), C20(H20A,H20B)
2.c Aromatic/amide H refined with riding coordinates:
 C4(H4), C16(H16), C13(H13), C1(H1), C2(H2), C15(H15), C14(H14), C3(H3)
2.d Idealised Me refined as rotating group:
 C24(H24A,H24B,H24C), C12(H12A,H12B,H12C)
2.e :
 C10(H10), C22(H22)
;
_atom_sites_solution_hydrogens     geom
_atom_sites_solution_primary       heavy
_atom_sites_solution_secondary     ?
loop_
  _atom_site_label
  _atom_site_type_symbol
  _atom_site_fract_x
  _atom_site_fract_y
  _atom_site_fract_z
  _atom_site_U_iso_or_equiv
  _atom_site_adp_type
  _atom_site_occupancy
  _atom_site_site_symmetry_order
  _atom_site_calc_flag
  _atom_site_refinement_flags_posn
  _atom_site_refinement_flags_adp
  _atom_site_refinement_flags_occupancy
  _atom_site_disorder_assembly
  _atom_site_disorder_group
 Co1 Co 0.25966(4) 0.05335(4) 0.84911(3) 0.0445(2) Uani 1 1 d . . . . .
 O4 O 0.6068(2) -0.0811(2) 0.87119(14) 0.0556(8) Uani 1 1 d . . . . .
 O5 O 0.3039(3) 0.1158(2) 0.75100(14) 0.0582(8) Uani 1 1 d . . . . .
 O1 O -0.0993(2) 0.1742(2) 0.84686(14) 0.0575(8) Uani 1 1 d . . . . .
 N4 N 0.4266(3) -0.0104(3) 0.82814(15) 0.0401(8) Uani 1 1 d . . . . .
 C19 C 0.4911(4) 0.0132(3) 0.7711(2) 0.0475(11) Uani 1 1 d . . . . .
 H19 H 0.566870 0.055626 0.781236 0.057 Uiso 1 1 calc R U . . .
 N2 N 0.1130(3) 0.1491(3) 0.86614(15) 0.0435(8) Uani 1 1 d . . . . .
 N3 N 0.2998(3) -0.0363(2) 0.92901(16) 0.0432(8) Uani 1 1 d . . . . .
 C18 C 0.4931(3) -0.0543(3) 0.87276(19) 0.0411(10) Uani 1 1 d . . . . .
 N1 N 0.1074(3) -0.0394(3) 0.81806(16) 0.0463(9) Uani 1 1 d . . . . .
 O2 O 0.3471(3) 0.2088(2) 0.88901(14) 0.0549(8) Uani 1 1 d . . . . .
 O3 O 0.2932(3) 0.3706(2) 0.91902(15) 0.0657(9) Uani 1 1 d . . . . .
 C4 C -0.1168(4) -0.0408(4) 0.8078(2) 0.0568(12) Uani 1 1 d . . . . .
 H4 H -0.194338 -0.005919 0.812165 0.068 Uiso 1 1 calc R U . . .
 C17 C 0.4181(3) -0.0751(3) 0.93040(19) 0.0408(10) Uani 1 1 d . . . . .
 C6 C -0.0006(4) 0.1204(3) 0.84678(18) 0.0427(10) Uani 1 1 d . . . . .
 C16 C 0.4661(4) -0.1281(3) 0.9805(2) 0.0523(11) Uani 1 1 d . . . . .
 H16 H 0.549225 -0.153727 0.980250 0.063 Uiso 1 1 calc R U . . .
 C13 C 0.2292(4) -0.0532(3) 0.9783(2) 0.0531(11) Uani 1 1 d . . . . .
 H13 H 0.145960 -0.027943 0.977834 0.064 Uiso 1 1 calc R U . . .
 C5 C -0.0051(3) 0.0094(3) 0.82288(18) 0.0439(10) Uani 1 1 d . . . . .
 C11 C 0.2674(4) 0.2753(4) 0.8982(2) 0.0490(11) Uani 1 1 d . . . . .
 C1 C 0.1090(4) -0.1386(4) 0.7977(2) 0.0603(13) Uani 1 1 d . . . . .
 H1 H 0.187139 -0.172968 0.794122 0.072 Uiso 1 1 calc R U . . .
 C2 C 0.0016(5) -0.1927(4) 0.7816(2) 0.0684(14) Uani 1 1 d . . . . .
 H2 H 0.005828 -0.262745 0.767668 0.082 Uiso 1 1 calc R U . . .
 C15 C 0.3916(4) -0.1434(4) 1.0308(2) 0.0579(12) Uani 1 1 d . . . . .
 H15 H 0.423267 -0.179487 1.065561 0.070 Uiso 1 1 calc R U . . .
 C14 C 0.2719(5) -0.1061(4) 1.0303(2) 0.0610(12) Uani 1 1 d . . . . .
 H14 H 0.219292 -0.115908 1.064418 0.073 Uiso 1 1 calc R U . . .
 C8 C 0.0605(4) 0.2775(4) 0.9513(2) 0.0578(12) Uani 1 1 d . . . . .
 H8A H 0.062612 0.353359 0.959775 0.069 Uiso 1 1 calc R U . . .
 H8B H -0.028050 0.256216 0.947326 0.069 Uiso 1 1 calc R U . . .
 C7 C 0.1279(4) 0.2557(3) 0.8897(2) 0.0501(11) Uani 1 1 d . . . . .
 H7 H 0.094928 0.305503 0.858258 0.060 Uiso 1 1 calc R U . . .
 O6 O 0.4444(3) 0.0957(3) 0.67638(15) 0.0697(9) Uani 1 1 d . . . . .
 C10 C 0.1705(5) 0.1770(4) 1.0440(2) 0.0712(15) Uani 1 1 d . . . . .
 H10 H 0.212011 0.141751 1.076555 0.085 Uiso 1 1 calc R U . . .
 C23 C 0.4030(4) 0.0800(4) 0.7328(2) 0.0526(11) Uani 1 1 d . . . . .
 C24 C 0.3683(6) 0.1593(4) 0.6349(2) 0.098(2) Uani 1 1 d . . . . .
 H24A H 0.392101 0.145049 0.592651 0.146 Uiso 1 1 calc R U . . .
 H24B H 0.381868 0.233335 0.644054 0.146 Uiso 1 1 calc R U . . .
 H24C H 0.280052 0.142143 0.640273 0.146 Uiso 1 1 calc R U . . .
 C21 C 0.4312(5) -0.1588(4) 0.7164(2) 0.0708(15) Uani 1 1 d . . . . .
 C20 C 0.5338(4) -0.0881(4) 0.7360(2) 0.0569(12) Uani 1 1 d . . . . .
 H20A H 0.580589 -0.066485 0.699424 0.068 Uiso 1 1 calc R U . . .
 H20B H 0.591942 -0.127646 0.762808 0.068 Uiso 1 1 calc R U . . .
 C9 C 0.1182(4) 0.2214(4) 1.0029(2) 0.0561(12) Uani 1 1 d . . . . .
 C3 C -0.1128(5) -0.1421(5) 0.7865(2) 0.0715(15) Uani 1 1 d . . . . .
 H3 H -0.187644 -0.177038 0.775114 0.086 Uiso 1 1 calc R U . . .
 C22 C 0.3529(5) -0.2124(5) 0.6983(3) 0.0896(19) Uani 1 1 d . . . . .
 H22 H 0.288285 -0.256573 0.683337 0.107 Uiso 1 1 calc R U . . .
 C12 C 0.4214(5) 0.3935(4) 0.9357(3) 0.0727(15) Uani 1 1 d . . . . .
 H12A H 0.476481 0.370343 0.902942 0.109 Uiso 1 1 calc R U . . .
 H12B H 0.443303 0.356901 0.973581 0.109 Uiso 1 1 calc R U . . .
 H12C H 0.431088 0.468893 0.941701 0.109 Uiso 1 1 calc R U . . .

loop_
  _atom_site_aniso_label
  _atom_site_aniso_U_11
  _atom_site_aniso_U_22
  _atom_site_aniso_U_33
  _atom_site_aniso_U_23
  _atom_site_aniso_U_13
  _atom_site_aniso_U_12
 Co1 0.0293(3) 0.0557(4) 0.0487(4) -0.0010(3) 0.0033(2) 0.0061(2)
 O4 0.0308(14) 0.070(2) 0.066(2) -0.0015(16) 0.0044(14) 0.0100(13)
 O5 0.0492(17) 0.070(2) 0.055(2) 0.0071(16) 0.0069(15) 0.0055(16)
 O1 0.0394(16) 0.072(2) 0.061(2) 0.0077(16) 0.0032(14) 0.0174(15)
 N4 0.0305(15) 0.049(2) 0.041(2) -0.0010(16) 0.0043(15) -0.0016(15)
 C19 0.033(2) 0.060(3) 0.050(3) -0.003(2) 0.0027(19) -0.0081(19)
 N2 0.0353(17) 0.052(2) 0.044(2) 0.0014(17) 0.0028(15) 0.0073(15)
 N3 0.0355(17) 0.047(2) 0.048(2) -0.0006(16) 0.0112(15) 0.0038(15)
 C18 0.0327(19) 0.044(2) 0.046(3) -0.011(2) 0.0000(19) -0.0004(18)
 N1 0.0358(17) 0.054(2) 0.049(2) 0.0000(17) 0.0048(16) 0.0034(16)
 O2 0.0416(16) 0.0574(19) 0.066(2) -0.0075(16) 0.0013(15) -0.0003(14)
 O3 0.073(2) 0.049(2) 0.075(2) -0.0055(17) 0.0003(18) -0.0049(16)
 C4 0.038(2) 0.076(3) 0.056(3) -0.004(3) 0.005(2) -0.009(2)
 C17 0.035(2) 0.043(2) 0.044(3) -0.0012(19) 0.0040(18) 0.0029(17)
 C6 0.033(2) 0.055(3) 0.040(2) 0.007(2) 0.0038(18) 0.0060(19)
 C16 0.046(2) 0.052(3) 0.058(3) 0.003(2) -0.003(2) 0.007(2)
 C13 0.040(2) 0.061(3) 0.059(3) -0.002(2) 0.015(2) 0.006(2)
 C5 0.032(2) 0.063(3) 0.036(2) 0.000(2) 0.0034(17) -0.0014(19)
 C11 0.057(3) 0.046(3) 0.045(3) 0.004(2) 0.001(2) 0.001(2)
 C1 0.049(3) 0.064(3) 0.069(3) -0.012(3) 0.015(2) -0.002(2)
 C2 0.068(3) 0.069(3) 0.068(4) -0.020(3) 0.017(3) -0.012(3)
 C15 0.058(3) 0.062(3) 0.054(3) 0.013(2) 0.004(2) 0.000(2)
 C14 0.065(3) 0.068(3) 0.051(3) 0.008(3) 0.018(2) 0.003(3)
 C8 0.054(3) 0.058(3) 0.062(3) -0.002(2) 0.012(2) 0.014(2)
 C7 0.055(3) 0.051(3) 0.044(3) 0.008(2) 0.003(2) 0.015(2)
 O6 0.084(2) 0.072(2) 0.053(2) 0.0176(18) 0.0240(18) 0.0073(19)
 C10 0.084(4) 0.075(4) 0.055(3) -0.003(3) 0.001(3) 0.007(3)
 C23 0.051(3) 0.058(3) 0.049(3) 0.001(2) 0.009(2) -0.017(2)
 C24 0.154(6) 0.077(4) 0.063(4) 0.031(3) 0.018(4) 0.032(4)
 C21 0.053(3) 0.087(4) 0.073(4) -0.023(3) 0.013(3) -0.012(3)
 C20 0.046(2) 0.073(3) 0.053(3) -0.008(2) 0.011(2) -0.002(2)
 C9 0.060(3) 0.056(3) 0.052(3) -0.005(2) 0.004(2) 0.002(2)
 C3 0.057(3) 0.091(4) 0.067(4) -0.008(3) 0.002(3) -0.024(3)
 C22 0.071(4) 0.100(5) 0.098(5) -0.046(4) 0.022(3) -0.023(3)
 C12 0.074(3) 0.070(3) 0.074(4) -0.006(3) -0.005(3) -0.020(3)

_geom_special_details
;
 All esds (except the esd in the dihedral angle between two l.s. planes)
 are estimated using the full covariance matrix.  The cell esds are taken
 into account individually in the estimation of esds in distances, angles
 and torsion angles; correlations between esds in cell parameters are only
 used when they are defined by crystal symmetry.  An approximate (isotropic)
 treatment of cell esds is used for estimating esds involving l.s. planes.
;
loop_
  _geom_bond_atom_site_label_1
  _geom_bond_atom_site_label_2
  _geom_bond_distance
  _geom_bond_site_symmetry_2
  _geom_bond_publ_flag
 Co1 O5 2.322(3) . ?
 Co1 N4 2.004(3) . ?
 Co1 N2 2.012(3) . ?
 Co1 N3 2.110(3) . ?
 Co1 N1 2.102(3) . ?
 Co1 O2 2.340(3) . ?
 O4 C18 1.255(4) . ?
 O5 C23 1.216(5) . ?
 O1 C6 1.250(4) . ?
 N4 C19 1.451(5) . ?
 N4 C18 1.314(5) . ?
 C19 H19 0.9900 . ?
 C19 C23 1.504(6) . ?
 C19 C20 1.563(6) . ?
 N2 C6 1.322(5) . ?
 N2 C7 1.452(5) . ?
 N3 C17 1.348(4) . ?
 N3 C13 1.330(5) . ?
 C18 C17 1.512(6) . ?
 N1 C5 1.350(5) . ?
 N1 C1 1.334(5) . ?
 O2 C11 1.213(5) . ?
 O3 C11 1.317(5) . ?
 O3 C12 1.433(5) . ?
 C4 H4 0.9400 . ?
 C4 C5 1.381(5) . ?
 C4 C3 1.365(7) . ?
 C17 C16 1.369(5) . ?
 C6 C5 1.501(6) . ?
 C16 H16 0.9400 . ?
 C16 C15 1.369(6) . ?
 C13 H13 0.9400 . ?
 C13 C14 1.382(6) . ?
 C11 C7 1.511(6) . ?
 C1 H1 0.9400 . ?
 C1 C2 1.372(6) . ?
 C2 H2 0.9400 . ?
 C2 C3 1.378(7) . ?
 C15 H15 0.9400 . ?
 C15 C14 1.355(6) . ?
 C14 H14 0.9400 . ?
 C8 H8A 0.9800 . ?
 C8 H8B 0.9800 . ?
 C8 C7 1.547(6) . ?
 C8 C9 1.455(6) . ?
 C7 H7 0.9900 . ?
 O6 C23 1.319(5) . ?
 O6 C24 1.446(6) . ?
 C10 H10 0.9400 . ?
 C10 C9 1.185(6) . ?
 C24 H24A 0.9700 . ?
 C24 H24B 0.9700 . ?
 C24 H24C 0.9700 . ?
 C21 C20 1.470(6) . ?
 C21 C22 1.139(6) . ?
 C20 H20A 0.9800 . ?
 C20 H20B 0.9800 . ?
 C3 H3 0.9400 . ?
 C22 H22 0.9400 . ?
 C12 H12A 0.9700 . ?
 C12 H12B 0.9700 . ?
 C12 H12C 0.9700 . ?

loop_
  _geom_angle_atom_site_label_1
  _geom_angle_atom_site_label_2
  _geom_angle_atom_site_label_3
  _geom_angle
  _geom_angle_site_symmetry_1
  _geom_angle_site_symmetry_3
  _geom_angle_publ_flag
 O5 Co1 O2 88.13(11) . . ?
 N4 Co1 O5 75.01(12) . . ?
 N4 Co1 N2 166.64(14) . . ?
 N4 Co1 N3 78.37(13) . . ?
 N4 Co1 N1 112.27(13) . . ?
 N4 Co1 O2 94.38(11) . . ?
 N2 Co1 O5 97.31(12) . . ?
 N2 Co1 N3 108.89(13) . . ?
 N2 Co1 N1 78.67(13) . . ?
 N2 Co1 O2 74.20(12) . . ?
 N3 Co1 O5 153.38(12) . . ?
 N3 Co1 O2 94.33(12) . . ?
 N1 Co1 O5 93.48(12) . . ?
 N1 Co1 N3 96.19(13) . . ?
 N1 Co1 O2 152.80(12) . . ?
 C23 O5 Co1 110.8(3) . . ?
 C19 N4 Co1 122.5(2) . . ?
 C18 N4 Co1 118.2(3) . . ?
 C18 N4 C19 117.4(3) . . ?
 N4 C19 H19 108.3 . . ?
 N4 C19 C23 106.9(3) . . ?
 N4 C19 C20 112.8(4) . . ?
 C23 C19 H19 108.3 . . ?
 C23 C19 C20 112.1(4) . . ?
 C20 C19 H19 108.3 . . ?
 C6 N2 Co1 118.7(3) . . ?
 C6 N2 C7 117.6(3) . . ?
 C7 N2 Co1 123.0(2) . . ?
 C17 N3 Co1 113.2(3) . . ?
 C13 N3 Co1 129.5(3) . . ?
 C13 N3 C17 117.1(4) . . ?
 O4 C18 N4 127.1(4) . . ?
 O4 C18 C17 119.4(4) . . ?
 N4 C18 C17 113.5(3) . . ?
 C5 N1 Co1 113.3(3) . . ?
 C1 N1 Co1 128.4(3) . . ?
 C1 N1 C5 118.2(3) . . ?
 C11 O2 Co1 111.9(3) . . ?
 C11 O3 C12 117.7(4) . . ?
 C5 C4 H4 120.5 . . ?
 C3 C4 H4 120.5 . . ?
 C3 C4 C5 118.9(4) . . ?
 N3 C17 C18 114.6(3) . . ?
 N3 C17 C16 122.3(4) . . ?
 C16 C17 C18 123.1(4) . . ?
 O1 C6 N2 127.6(4) . . ?
 O1 C6 C5 119.3(3) . . ?
 N2 C6 C5 113.2(3) . . ?
 C17 C16 H16 120.4 . . ?
 C17 C16 C15 119.2(4) . . ?
 C15 C16 H16 120.4 . . ?
 N3 C13 H13 118.3 . . ?
 N3 C13 C14 123.5(4) . . ?
 C14 C13 H13 118.3 . . ?
 N1 C5 C4 121.8(4) . . ?
 N1 C5 C6 115.6(3) . . ?
 C4 C5 C6 122.6(4) . . ?
 O2 C11 O3 123.5(4) . . ?
 O2 C11 C7 123.3(4) . . ?
 O3 C11 C7 113.1(4) . . ?
 N1 C1 H1 118.6 . . ?
 N1 C1 C2 122.8(4) . . ?
 C2 C1 H1 118.6 . . ?
 C1 C2 H2 120.7 . . ?
 C3 C2 C1 118.6(5) . . ?
 C3 C2 H2 120.7 . . ?
 C16 C15 H15 120.2 . . ?
 C14 C15 C16 119.6(4) . . ?
 C14 C15 H15 120.2 . . ?
 C13 C14 H14 120.9 . . ?
 C15 C14 C13 118.3(5) . . ?
 C15 C14 H14 120.9 . . ?
 H8A C8 H8B 107.9 . . ?
 C7 C8 H8A 109.1 . . ?
 C7 C8 H8B 109.1 . . ?
 C9 C8 H8A 109.1 . . ?
 C9 C8 H8B 109.1 . . ?
 C9 C8 C7 112.4(4) . . ?
 N2 C7 C11 107.4(3) . . ?
 N2 C7 C8 114.8(4) . . ?
 N2 C7 H7 108.4 . . ?
 C11 C7 C8 109.1(3) . . ?
 C11 C7 H7 108.4 . . ?
 C8 C7 H7 108.4 . . ?
 C23 O6 C24 118.0(4) . . ?
 C9 C10 H10 180.0 . . ?
 O5 C23 C19 124.4(4) . . ?
 O5 C23 O6 122.9(4) . . ?
 O6 C23 C19 112.6(4) . . ?
 O6 C24 H24A 109.5 . . ?
 O6 C24 H24B 109.5 . . ?
 O6 C24 H24C 109.5 . . ?
 H24A C24 H24B 109.5 . . ?
 H24A C24 H24C 109.5 . . ?
 H24B C24 H24C 109.5 . . ?
 C22 C21 C20 176.6(6) . . ?
 C19 C20 H20A 108.5 . . ?
 C19 C20 H20B 108.5 . . ?
 C21 C20 C19 115.1(4) . . ?
 C21 C20 H20A 108.5 . . ?
 C21 C20 H20B 108.5 . . ?
 H20A C20 H20B 107.5 . . ?
 C10 C9 C8 177.0(5) . . ?
 C4 C3 C2 119.7(4) . . ?
 C4 C3 H3 120.2 . . ?
 C2 C3 H3 120.2 . . ?
 C21 C22 H22 180.0 . . ?
 O3 C12 H12A 109.5 . . ?
 O3 C12 H12B 109.5 . . ?
 O3 C12 H12C 109.5 . . ?
 H12A C12 H12B 109.5 . . ?
 H12A C12 H12C 109.5 . . ?
 H12B C12 H12C 109.5 . . ?

loop_
  _geom_torsion_atom_site_label_1
  _geom_torsion_atom_site_label_2
  _geom_torsion_atom_site_label_3
  _geom_torsion_atom_site_label_4
  _geom_torsion
  _geom_torsion_site_symmetry_1
  _geom_torsion_site_symmetry_2
  _geom_torsion_site_symmetry_3
  _geom_torsion_site_symmetry_4
  _geom_torsion_publ_flag
 Co1 O5 C23 C19 -5.8(5) . . . . ?
 Co1 O5 C23 O6 174.0(3) . . . . ?
 Co1 N4 C19 C23 -6.1(4) . . . . ?
 Co1 N4 C19 C20 -129.7(3) . . . . ?
 Co1 N4 C18 O4 -166.5(3) . . . . ?
 Co1 N4 C18 C17 15.2(4) . . . . ?
 Co1 N2 C6 O1 -171.3(3) . . . . ?
 Co1 N2 C6 C5 9.1(5) . . . . ?
 Co1 N2 C7 C11 -0.5(4) . . . . ?
 Co1 N2 C7 C8 -122.1(3) . . . . ?
 Co1 N3 C17 C18 -4.8(4) . . . . ?
 Co1 N3 C17 C16 174.6(3) . . . . ?
 Co1 N3 C13 C14 -173.8(3) . . . . ?
 Co1 N1 C5 C4 -176.6(3) . . . . ?
 Co1 N1 C5 C6 2.2(4) . . . . ?
 Co1 N1 C1 C2 176.5(4) . . . . ?
 Co1 O2 C11 O3 -178.1(3) . . . . ?
 Co1 O2 C11 C7 4.7(5) . . . . ?
 O4 C18 C17 N3 175.3(3) . . . . ?
 O4 C18 C17 C16 -4.1(6) . . . . ?
 O1 C6 C5 N1 173.1(4) . . . . ?
 O1 C6 C5 C4 -8.1(6) . . . . ?
 N4 C19 C23 O5 7.8(6) . . . . ?
 N4 C19 C23 O6 -171.9(3) . . . . ?
 N4 C19 C20 C21 61.4(5) . . . . ?
 N4 C18 C17 N3 -6.2(5) . . . . ?
 N4 C18 C17 C16 174.4(4) . . . . ?
 C19 N4 C18 O4 -2.1(6) . . . . ?
 C19 N4 C18 C17 179.5(3) . . . . ?
 N2 C6 C5 N1 -7.3(5) . . . . ?
 N2 C6 C5 C4 171.5(4) . . . . ?
 N3 C17 C16 C15 0.6(6) . . . . ?
 N3 C13 C14 C15 -0.6(7) . . . . ?
 C18 N4 C19 C23 -169.7(3) . . . . ?
 C18 N4 C19 C20 66.7(4) . . . . ?
 C18 C17 C16 C15 179.9(4) . . . . ?
 N1 C1 C2 C3 0.4(8) . . . . ?
 O2 C11 C7 N2 -3.2(6) . . . . ?
 O2 C11 C7 C8 121.9(5) . . . . ?
 O3 C11 C7 N2 179.4(3) . . . . ?
 O3 C11 C7 C8 -55.5(5) . . . . ?
 C17 N3 C13 C14 1.2(6) . . . . ?
 C17 C16 C15 C14 0.1(7) . . . . ?
 C6 N2 C7 C11 -170.4(3) . . . . ?
 C6 N2 C7 C8 68.1(5) . . . . ?
 C16 C15 C14 C13 -0.1(7) . . . . ?
 C13 N3 C17 C18 179.4(3) . . . . ?
 C13 N3 C17 C16 -1.2(6) . . . . ?
 C5 N1 C1 C2 -0.2(7) . . . . ?
 C5 C4 C3 C2 1.4(8) . . . . ?
 C1 N1 C5 C4 0.5(6) . . . . ?
 C1 N1 C5 C6 179.3(4) . . . . ?
 C1 C2 C3 C4 -1.0(8) . . . . ?
 C7 N2 C6 O1 -1.0(6) . . . . ?
 C7 N2 C6 C5 179.4(3) . . . . ?
 C23 C19 C20 C21 -59.3(6) . . . . ?
 C24 O6 C23 O5 0.6(7) . . . . ?
 C24 O6 C23 C19 -179.7(4) . . . . ?
 C20 C19 C23 O5 131.9(5) . . . . ?
 C20 C19 C23 O6 -47.9(5) . . . . ?
 C9 C8 C7 N2 68.9(5) . . . . ?
 C9 C8 C7 C11 -51.7(5) . . . . ?
 C3 C4 C5 N1 -1.1(7) . . . . ?
 C3 C4 C5 C6 -179.9(4) . . . . ?
 C12 O3 C11 O2 -4.6(6) . . . . ?
 C12 O3 C11 C7 172.8(4) . . . . ?

_smtbx_masks_special_details       ?
loop_
  _smtbx_masks_void_nr
  _smtbx_masks_void_average_x
  _smtbx_masks_void_average_y
  _smtbx_masks_void_average_z
  _smtbx_masks_void_volume
  _smtbx_masks_void_count_electrons
  _smtbx_masks_void_content
 1 0.000 0.000 0.500 382.1 126.9
;
2 1H2O
1CH2Cl
;
 2 0.000 0.500 0.000 382.1 126.9
;
2 1H2O
1CH2Cl
;

_smtbx_masks_void_probe_radius     1.2
_smtbx_masks_void_truncation_radius  1.2
_shelx_res_file
;
TITL g251205a_auto in P21/c #14
    g251205a_auto.res
    created by SHELXL-2018/3 at 19:42:11 on 05-Dec-2025
REM reset to P21/c #14
CELL 0.71073 10.610134 12.681853 21.66992 90 90.6861 90
ZERR 13 0.001105 0.00176 0.003105 0 0.012 0
LATT 1
SYMM -X,0.5+Y,0.5-Z
SFAC C H Co N O
UNIT 108.095 96.057 4.004 16.003 32.058

L.S. 15
PLAN  10
SIZE 0.1 0.2 0.35
TEMP -53
CONF
BOND
MORE -1
BOND $H
fmap 2
acta
ABIN
OMIT -1 2 1
OMIT 1 0 0
OMIT 1 2 1
OMIT 1 3 0
OMIT 2 0 0
REM <olex2.extras>
REM <HklSrc "%.\\g251205a_auto.hkl">
REM </olex2.extras>

WGHT    0.078300
FVAR       1.55896
CO1   3    0.259663    0.053350    0.849114    11.00000    0.02926    0.05567 =
         0.04875   -0.00096    0.00330    0.00611
O4    5    0.606840   -0.081074    0.871191    11.00000    0.03078    0.07006 =
         0.06611   -0.00155    0.00444    0.01002
O5    5    0.303872    0.115812    0.750997    11.00000    0.04919    0.07031 =
         0.05533    0.00709    0.00689    0.00548
O1    5   -0.099290    0.174162    0.846864    11.00000    0.03943    0.07240 =
         0.06081    0.00770    0.00324    0.01742
N4    4    0.426574   -0.010450    0.828141    11.00000    0.03052    0.04911 =
         0.04070   -0.00098    0.00427   -0.00162
C19   1    0.491053    0.013215    0.771134    11.00000    0.03288    0.05984 =
         0.04973   -0.00255    0.00272   -0.00812
AFIX  13
H19   2    0.566870    0.055626    0.781236    11.00000   -1.20000
AFIX   0
N2    4    0.112988    0.149124    0.866143    11.00000    0.03533    0.05156 =
         0.04372    0.00142    0.00276    0.00730
N3    4    0.299801   -0.036281    0.929008    11.00000    0.03546    0.04655 =
         0.04799   -0.00057    0.01121    0.00377
C18   1    0.493102   -0.054266    0.872760    11.00000    0.03265    0.04423 =
         0.04636   -0.01133    0.00005   -0.00045
N1    4    0.107426   -0.039430    0.818061    11.00000    0.03579    0.05384 =
         0.04936    0.00005    0.00479    0.00338
O2    5    0.347083    0.208792    0.889005    11.00000    0.04158    0.05744 =
         0.06567   -0.00748    0.00135   -0.00035
O3    5    0.293182    0.370575    0.919019    11.00000    0.07344    0.04895 =
         0.07465   -0.00547    0.00031   -0.00486
C4    1   -0.116813   -0.040847    0.807801    11.00000    0.03819    0.07629 =
         0.05593   -0.00438    0.00451   -0.00939
AFIX  43
H4    2   -0.194338   -0.005919    0.812165    11.00000   -1.20000
AFIX   0
C17   1    0.418092   -0.075064    0.930405    11.00000    0.03496    0.04317 =
         0.04427   -0.00121    0.00403    0.00289
C6    1   -0.000567    0.120419    0.846785    11.00000    0.03338    0.05529 =
         0.03954    0.00686    0.00377    0.00602
C16   1    0.466100   -0.128102    0.980464    11.00000    0.04650    0.05225 =
         0.05796    0.00292   -0.00329    0.00680
AFIX  43
H16   2    0.549225   -0.153727    0.980250    11.00000   -1.20000
AFIX   0
C13   1    0.229244   -0.053233    0.978337    11.00000    0.03966    0.06058 =
         0.05939   -0.00242    0.01462    0.00563
AFIX  43
H13   2    0.145960   -0.027943    0.977834    11.00000   -1.20000
AFIX   0
C5    1   -0.005101    0.009404    0.822876    11.00000    0.03248    0.06329 =
         0.03603   -0.00001    0.00344   -0.00143
C11   1    0.267415    0.275334    0.898227    11.00000    0.05652    0.04561 =
         0.04480    0.00350    0.00122    0.00146
C1    1    0.109043   -0.138634    0.797665    11.00000    0.04867    0.06387 =
         0.06878   -0.01249    0.01459   -0.00193
AFIX  43
H1    2    0.187139   -0.172968    0.794122    11.00000   -1.20000
AFIX   0
C2    1    0.001561   -0.192678    0.781640    11.00000    0.06778    0.06944 =
         0.06826   -0.02005    0.01667   -0.01188
AFIX  43
H2    2    0.005828   -0.262745    0.767668    11.00000   -1.20000
AFIX   0
C15   1    0.391581   -0.143354    1.030823    11.00000    0.05758    0.06190 =
         0.05440    0.01284    0.00437    0.00028
AFIX  43
H15   2    0.423267   -0.179487    1.065561    11.00000   -1.20000
AFIX   0
C14   1    0.271932   -0.106085    1.030311    11.00000    0.06525    0.06750 =
         0.05065    0.00836    0.01750    0.00340
AFIX  43
H14   2    0.219292   -0.115908    1.064418    11.00000   -1.20000
AFIX   0
C8    1    0.060478    0.277470    0.951300    11.00000    0.05385    0.05800 =
         0.06197   -0.00151    0.01214    0.01353
AFIX  23
H8A   2    0.062612    0.353359    0.959775    11.00000   -1.20000
H8B   2   -0.028050    0.256216    0.947326    11.00000   -1.20000
AFIX   0
C7    1    0.127886    0.255652    0.889687    11.00000    0.05511    0.05120 =
         0.04397    0.00789    0.00286    0.01549
AFIX  13
H7    2    0.094928    0.305503    0.858258    11.00000   -1.20000
AFIX   0
O6    5    0.444423    0.095660    0.676382    11.00000    0.08449    0.07235 =
         0.05286    0.01757    0.02401    0.00732
C10   1    0.170533    0.176968    1.043992    11.00000    0.08429    0.07468 =
         0.05472   -0.00321    0.00081    0.00709
AFIX 163
H10   2    0.212011    0.141751    1.076555    11.00000   -1.20000
AFIX   0
C23   1    0.402972    0.079956    0.732803    11.00000    0.05092    0.05804 =
         0.04899    0.00079    0.00868   -0.01673
C24   1    0.368346    0.159286    0.634926    11.00000    0.15412    0.07667 =
         0.06259    0.03119    0.01778    0.03193
AFIX 137
H24A  2    0.392101    0.145049    0.592651    11.00000   -1.50000
H24B  2    0.381868    0.233335    0.644054    11.00000   -1.50000
H24C  2    0.280052    0.142143    0.640273    11.00000   -1.50000
AFIX   0
C21   1    0.431162   -0.158812    0.716446    11.00000    0.05281    0.08659 =
         0.07331   -0.02315    0.01268   -0.01250
C20   1    0.533801   -0.088064    0.736042    11.00000    0.04568    0.07258 =
         0.05275   -0.00836    0.01105   -0.00204
AFIX  23
H20A  2    0.580589   -0.066485    0.699424    11.00000   -1.20000
H20B  2    0.591942   -0.127646    0.762808    11.00000   -1.20000
AFIX   0
C9    1    0.118231    0.221373    1.002934    11.00000    0.06042    0.05556 =
         0.05232   -0.00548    0.00366    0.00232
C3    1   -0.112774   -0.142059    0.786461    11.00000    0.05688    0.09071 =
         0.06704   -0.00805    0.00239   -0.02388
AFIX  43
H3    2   -0.187644   -0.177038    0.775114    11.00000   -1.20000
AFIX   0
C22   1    0.352873   -0.212379    0.698304    11.00000    0.07126    0.10037 =
         0.09754   -0.04563    0.02164   -0.02308
AFIX 163
H22   2    0.288285   -0.256573    0.683337    11.00000   -1.20000
AFIX   0
C12   1    0.421362    0.393531    0.935654    11.00000    0.07358    0.06991 =
         0.07444   -0.00649   -0.00465   -0.02050
AFIX 137
H12A  2    0.476481    0.370343    0.902942    11.00000   -1.50000
H12B  2    0.443303    0.356901    0.973581    11.00000   -1.50000
H12C  2    0.431088    0.468893    0.941701    11.00000   -1.50000
AFIX   0
HKLF 4


REM  g251205a_auto in P21/c #14
REM wR2 = 0.1934, GooF = S = 0.876, Restrained GooF = 0.876 for all data
REM R1 = 0.0662 for 3183 Fo > 4sig(Fo) and 0.1477 for all 7391 data
REM 318 parameters refined using 0 restraints

END

WGHT      0.0606      0.0000

REM Highest difference peak  0.353,  deepest hole -0.464,  1-sigma level  0.070
Q1    1   0.0336  0.0219  0.6437  11.00000  0.05    0.35
Q2    1   0.2784 -0.3603  0.8709  11.00000  0.05    0.30
Q3    1   0.5802  0.1224  0.7691  11.00000  0.05    0.30
Q4    1   0.1601  0.0426  0.8115  11.00000  0.05    0.29
Q5    1   0.2084 -0.0399  0.8418  11.00000  0.05    0.28
Q6    1   0.1447  0.3881  0.9729  11.00000  0.05    0.28
Q7    1   0.2800 -0.1620  0.6537  11.00000  0.05    0.26
Q8    1   0.2952 -0.1529  0.6775  11.00000  0.05    0.25
Q9    1  -0.2350  0.4327  0.9480  11.00000  0.05    0.25
Q10   1   0.5390 -0.2396  0.7744  11.00000  0.05    0.25
;
_shelx_res_checksum                13347
_shelx_hkl_file
;
   0   0   2 8405.22 219.871   1
   0   0   3-39.4480 30.6938   1
   0   0   4 60527.4 831.391   1
   0   0   5 147.484 94.6021   1
   0   0   6 25607.2 662.236   1
   0   0   7 71.3722 64.7780   1
   0   0   8 4255.43 317.455   1
   0   0   9 12.9600 82.6291   1
   0   0  10 27888.1 890.362   1
   0   0  11 159.252 82.0076   1
   0   0  12 451.219 175.480   1
   0   0  13-82.9196 104.190   1
   0   0  14 3014.55 351.474   1
   0   0  15 32.0229 62.6231   1
   0   0  16 759.634 191.875   1
   0   0  17 146.605 156.319   1
   0   0  18-4.84575 96.6089   1
   0   0  19-142.888 189.996   1
   0   0  20-355.070 231.968   1
   0   0  21 238.120 77.1255   1
   0   0  22 317.712 185.178   1
   0   0  23-76.2473 113.620   1
   0   0  24 487.797 200.640   1
   0   0  25 127.174 138.743   1
   0   0  26 131.965 186.076   1
   0   0  27-140.572 119.680   1
   0   0  28-63.4786 85.6084   1
   0   0  29-252.234 160.770   1
   0   0  30-81.0989 98.8986   1
   0  -1   0 32.2710 22.0288   2
   0  -1   1 18637.7 350.778   2
   0  -1   2 10891.1 306.405   1
   0  -1   3 29370.5 568.892   1
   0  -1   3 29322.3 470.000   3
   0   1  -3 29751.7 466.657   3
   0  -1   4 5686.36 279.504   1
   0   1  -4 5555.03 275.959   1
   0  -1   4 5719.76 239.961   3
   0   1  -5 28271.8 685.683   1
   0  -1   5 28855.6 681.610   1
   0   1  -6 4036.24 288.350   1
   0  -1   6 4017.27 280.155   1
   0   1  -7 14054.9 563.286   1
   0  -1   7 13843.3 552.648   1
   0  -1   8 2763.65 270.964   1
   0   1  -8 2885.53 289.584   1
   0  -1   9 5301.01 378.735   1
   0   1  -9 5319.84 399.206   1
   0  -1  10-541.384 340.551   1
   0   1  10 75.6800 137.666   1
   0   1  11 1467.15 292.278   1
   0  -1  11 478.891 98.3634   1
   0  -1  12-220.040 274.605   1
   0   1  12 892.585 187.465   1
   0   1  13 807.452 186.886   1
   0  -1  13 676.556 154.996   1
   0   1  14 879.481 208.268   1
   0  -1  14 646.923 173.414   1
   0  -1  15-12.6504 128.168   1
   0   1  15 34.5561 85.9825   1
   0  -1  16 22.8912 90.2521   1
   0   1  16 3.22749 95.1327   1
   0  -1  17 2987.07 406.236   1
   0   1  17 2639.29 388.121   1
   0  -1  18 2107.63 362.694   1
   0   1  18 2019.45 344.967   1
   0  -1  19-22.2998 41.3722   3
   0   1  19 10.5944 80.1945   1
   0  -1  19 84.9982 92.5641   1
   0  -1  20-45.0149 79.2111   1
   0   1  20 72.3277 97.5585   1
   0   1  21-218.809 184.096   1
   0  -1  21 124.552 117.761   1
   0   1  22 220.905 123.802   1
   0  -1  22 451.731 180.778   1
   0   1  23 400.615 176.568   1
   0  -1  23 610.161 214.396   1
   0   1  24 689.234 227.682   1
   0  -1  24 313.798 144.835   1
   0   1  25 273.661 178.179   1
   0  -1  25-51.2184 79.7684   1
   0  -1  26-292.846 164.381   1
   0   1  26 352.905 186.232   1
   0  -1  27-33.7191 73.5009   1
   0   1  27 194.633 169.653   1
   0   1  28 17.1548 81.4323   1
   0  -1  28-84.9353 98.0156   1
   0   1  29 52.0673 117.658   1
   0  -1  29-193.967 144.728   1
   0   1  30-19.5347 92.1155   1
   0  -1  30-304.286 182.132   1
   0  -2   0 69030.6 841.784   2
   0  -2   1 6954.87 289.328   2
   0   2  -1 7419.99 246.830   3
   0  -2   1 7247.89 246.068   3
   0  -2   2 17803.3 489.521   2
   0  -2   2 17157.9 374.701   3
   0   2  -2 18156.9 383.654   3
   0  -2   3 525.687 86.6234   2
   0   2  -3 709.843 81.7414   3
   0  -2   3 566.512 70.6241   3
   0  -2   4 7483.82 281.228   3
   0   2  -4 7517.27 281.648   3
   0  -2   5 99696.9 1399.45   1
   0   2  -5 96979.8 1388.86   1
   0  -2   5 97130.2 1099.79   3
   0   2  -5 98131.6 1087.54   3
   0  -2   6 31320.1 829.781   1
   0   2  -6 30787.6 831.826   1
   0  -2   6 30788.1 672.448   3
   0   2  -7 2268.60 240.195   1
   0  -2   7 2360.68 238.001   1
   0  -2   7 2265.84 199.866   3
   0   2  -8 4075.60 341.332   1
   0  -2   8 4200.66 352.003   1
   0  -2   8 4098.78 284.853   3
   0  -2   9 37828.4 1073.28   1
   0   2  -9 36891.9 1084.31   1
   0  -2   9 37341.8 917.139   3
   0   2 -10 25913.4 950.879   1
   0  -2  10 25356.1 928.938   1
   0  -2  10 24581.8 794.653   3
   0  -2  11 11362.8 639.194   1
   0   2 -11 11140.4 648.533   1
   0  -2  11 10209.5 539.629   3
   0  -2  12 9896.67 616.574   1
   0   2 -12 9271.49 627.518   1
   0  -2  12 8999.12 539.043   3
   0  -2  13 2075.81 296.038   1
   0   2 -13 1547.96 276.920   1
   0  -2  13 1990.52 266.944   3
   0   2  14 1574.73 256.897   1
   0  -2  14 1740.09 281.746   1
   0  -2  14 1827.50 264.170   3
   0   2  15 353.178 136.034   1
   0  -2  15 129.540 101.054   1
   0  -2  15 183.697 105.330   3
   0   2  16 152.041 120.311   1
   0  -2  16-28.2126 81.8746   1
   0  -2  16 116.751 78.3428   3
   0  -2  17 1558.26 293.537   1
   0   2  17 1585.72 291.359   1
   0  -2  17 1434.29 264.894   3
   0   2  18 576.904 212.592   1
   0  -2  18 455.529 181.125   1
   0  -2  18 436.725 152.145   3
   0   2  19 2743.62 404.412   1
   0  -2  19 2138.73 361.454   1
   0  -2  19 2319.15 368.904   3
   0   2  20 744.641 251.890   1
   0  -2  20 384.016 154.633   1
   0   2  21 370.121 164.304   1
   0  -2  21 252.052 152.314   1
   0   2  22 55.7115 83.4120   1
   0  -2  22-51.1038 109.811   1
   0  -2  23-51.1100 148.425   1
   0   2  23 138.930 107.990   1
   0  -2  24 77.8934 102.690   1
   0   2  24 240.553 148.858   1
   0   2  25 357.243 174.953   1
   0  -2  25 168.672 147.762   1
   0  -2  26-385.084 190.866   1
   0   2  26 339.905 200.110   1
   0   2  27 76.4561 105.489   1
   0  -2  27-403.897 199.858   1
   0  -2  28-463.064 215.993   1
   0   2  28 151.189 153.999   1
   0   2  29 49.3645 121.650   1
   0  -3   0-77.7771 56.2176   2
   0   3   1 4037.55 257.184   2
   0  -3   1 3776.68 261.572   2
   0   3  -1 4212.18 234.619   3
   0  -3   2 14035.2 514.397   2
   0   3  -2 14410.8 423.122   3
   0  -3   2 14550.5 420.452   3
   0  -3   3 21344.9 655.111   2
   0  -3   3 20414.0 502.125   3
   0   3  -3 21426.1 519.582   3
   0  -3   4 279.631 77.1139   2
   0  -3   4 362.030 72.2859   3
   0   3  -4 403.201 77.6519   3
   0  -3   5 1466.56 198.953   2
   0   3  -5 1781.97 159.759   3
   0  -3   5 1533.59 146.900   3
   0   3  -6 847.439 154.186   1
   0   3  -6 737.257 114.840   3
   0  -3   6 709.735 110.236   3
   0   3  -7 2527.72 276.853   1
   0  -3   7 2218.52 198.717   3
   0   3  -7 2186.72 196.507   3
   0  -3   8 11831.7 605.739   1
   0   3  -8 11980.6 617.699   1
   0  -3   8 11355.7 474.099   3
   0  -3   9 1859.18 190.736   1
   0   3  -9 2539.28 291.739   1
   0  -3   9 2333.78 232.206   3
   0   3 -10 151.407 62.1439   1
   0  -3  10 8.17813 96.0092   1
   0  -3  10-10.9559 62.7451   3
   0  -3  11 5200.89 439.962   1
   0   3 -11 5132.12 460.307   1
   0  -3  11 4757.05 361.858   3
   0   3 -12 11756.6 720.549   1
   0  -3  12 15142.4 790.191   1
   0  -3  12 14522.5 661.066   3
   0   3 -13 290.761 118.895   1
   0  -3  13 510.375 167.339   1
   0  -3  13 311.727 103.671   3
   0   3 -14 5798.03 554.089   1
   0  -3  14 5250.07 487.150   1
   0  -3  14 5885.80 460.001   3
   0   3 -15 12.8100 62.2454   1
   0  -3  15-65.3955 121.960   1
   0  -3  15 24.6610 42.4362   3
   0  -3  16 1640.46 282.567   1
   0  -3  16 1724.61 270.321   3
   0  -3  17 667.424 179.337   1
   0   3  17 309.625 117.984   1
   0  -3  17 375.902 136.005   3
   0   3  18 3819.31 452.755   1
   0  -3  18 3511.64 459.188   1
   0  -3  18 2373.26 341.504   3
   0  -3  19 378.536 112.578   1
   0   3  19 498.006 154.066   1
   0  -3  19 356.210 132.609   3
   0   3  20 86.0507 153.339   1
   0  -3  20-234.836 192.860   1
   0  -3  20-107.674 85.5335   3
   0   3  21 6.56910 96.0426   1
   0  -3  21-375.727 213.380   1
   0  -3  22 222.311 128.660   1
   0   3  22 578.095 224.403   1
   0  -3  23-470.593 274.284   1
   0   3  23 115.245 102.377   1
   0  -3  24 154.999 107.975   1
   0   3  24 234.318 128.707   1
   0  -3  25-80.3811 97.7710   1
   0   3  25 1.04852 90.3603   1
   0   3  26-256.626 176.219   1
   0   3  27-138.801 114.089   1
   0   3  28 178.413 137.333   1
   0   4   0 18232.9 635.061   2
   0   4   1 2824.09 249.358   2
   0  -4   1 2877.73 259.489   2
   0   4  -1 2875.24 229.467   3
   0  -4   2 1272.90 180.976   2
   0   4  -2 1235.38 144.104   3
   0  -4   3 27492.9 841.180   2
   0   4  -3 29416.7 693.910   3
   0  -4   3 27073.7 656.013   3
   0  -4   4 5568.93 394.497   2
   0  -4   4 5462.67 296.829   3
   0   4  -4 6109.82 318.448   3
   0  -4   5 2181.09 248.267   2
   0  -4   5 1939.09 183.991   3
   0   4  -5 2081.40 192.849   3
   0  -4   6 5168.23 404.544   2
   0  -4   6 4921.39 297.400   3
   0   4  -6 5263.71 313.737   3
   0  -4   7 4147.03 372.704   2
   0   4  -7 3007.53 314.629   1
   0  -4   7 3907.33 271.605   3
   0   4  -7 3963.11 279.929   3
   0  -4   8 3413.62 346.617   2
   0   4  -8 2059.76 269.380   1
   0  -4   8 3033.89 247.929   3
   0   4  -8 3177.41 259.827   3
   0   4  -9 1980.76 286.499   1
   0  -4   9 1659.93 194.836   3
   0   4 -10 607.973 160.601   1
   0  -4  10 542.185 123.485   3
   0   4 -11 3104.38 370.035   1
   0  -4  11 3254.77 297.565   3
   0   4 -12 432.636 141.653   1
   0  -4  12 458.130 111.574   3
   0   4 -13 81.2971 78.0465   1
   0  -4  13 127.954 66.2869   3
   0   4 -14 477.772 170.019   1
   0  -4  14 153.362 77.5170   3
   0  -4  15 4242.95 403.970   3
   0  -4  16 18.5076 50.4609   3
   0  -4  17 4075.30 430.429   3
   0  -4  18 1147.89 232.386   3
   0   4  19 1821.09 331.882   1
   0  -4  19 1461.44 273.130   3
   0   4  20 390.623 193.464   1
   0  -4  20 127.456 88.8952   3
   0   4  21 793.285 233.016   1
   0   4  22 318.330 164.954   1
   0   4  23-62.1820 91.1108   1
   0   4  24 232.511 134.846   1
   0   4  25 51.6517 71.9394   1
   0   4  26-148.695 116.586   1
   0   4  27-66.7718 123.498   1
   0   4  28-368.149 183.328   1
   0   5   0-103.939 68.8141   2
   0   5  -1 1971.87 236.936   2
   0  -5   1 1837.06 231.897   2
   0   5   1 1924.55 238.128   2
   0   5  -1 1680.30 202.241   3
   0   5   2 1815.22 226.066   2
   0  -5   2 1806.03 235.560   2
   0   5  -2 1752.38 200.025   3
   0  -5   3 1648.97 231.524   2
   0   5  -3 1868.65 200.523   3
   0  -5   4 218.994 68.0736   2
   0  -5   4 350.524 88.0914   3
   0   5  -4 293.403 88.3170   3
   0  -5   5 4490.84 390.550   2
   0   5  -5 4469.28 306.042   3
   0  -5   5 4117.00 285.460   3
   0  -5   6 1484.92 229.002   2
   0  -5   6 1358.72 169.307   3
   0   5  -6 1486.57 187.222   3
   0  -5   7 2954.89 349.134   2
   0   5  -7 2837.73 257.689   3
   0  -5   7 2729.16 243.041   3
   0  -5   8-34.2842 79.3305   2
   0   5  -8-41.7185 39.4803   1
   0  -5   8 14.1081 34.4292   3
   0   5  -8 59.5592 34.8676   3
   0  -5   9-17.6022 86.8178   2
   0   5  -9 99.9866 83.5685   1
   0  -5   9 84.6049 40.9517   3
   0   5  -9 78.3868 55.5985   3
   0  -5  10 1803.42 298.140   2
   0   5 -10 1801.73 296.820   1
   0  -5  10 1663.06 205.149   3
   0   5 -10 1843.62 218.030   3
   0  -5  11 2746.92 351.004   2
   0  -5  11 2391.14 257.094   3
   0   5 -11 3174.93 395.523   1
   0  -5  12 877.591 213.904   2
   0   5 -12 692.121 184.687   1
   0  -5  12 1224.89 211.513   3
   0   5 -13 350.952 163.470   1
   0  -5  13 299.040 97.3788   3
   0  -5  14 26.3470 37.0825   3
   0  -5  15 455.776 127.893   3
   0  -5  16 88.0178 62.6183   3
   0  -5  17 1836.89 274.816   3
   0  -5  18 3736.84 408.438   3
   0  -5  19 239.932 125.329   3
   0  -5  20 282.852 137.256   3
   0   5  21 33.0211 90.9962   1
   0   5  22 1462.97 341.365   1
   0   5  23 340.380 166.394   1
   0   5  24 159.697 111.673   1
   0  -5  25 163.416 152.642   2
   0   5  25 149.618 157.990   1
   0  -5  26 16.7252 99.5469   2
   0   5  26-59.5947 80.1663   1
   0  -5  27 0.20350 90.2919   2
   0   5  27 146.270 152.262   1
   0  -5  28 249.224 222.617   2
   0   6   0 583.159 137.401   2
   0   6   0 669.033 161.821   3
   0  -6   1 94.2132 64.8951   2
   0   6  -1 62.3289 69.5010   2
   0   6   1 80.4329 72.1752   2
   0   6  -1 183.730 96.0236   3
   0   6  -2 1974.18 269.878   2
   0  -6   2 1728.81 242.119   2
   0   6   2 1712.48 243.261   2
   0   6  -2 1778.85 221.396   3
   0  -6   3 55.6312 74.3485   2
   0   6  -3 28.9789 51.4083   2
   0   6   3 105.589 69.8983   2
   0   6  -3-3.74473 32.9123   3
   0  -6   4-32.6468 75.2129   2
   0   6  -4 160.979 90.2491   3
   0  -6   5 8645.09 585.090   2
   0   6  -5 8669.20 468.402   3
   0  -6   6 560.741 162.311   2
   0  -6   6 512.339 116.085   3
   0   6  -6 552.526 116.182   3
   0  -6   7 431.404 142.125   2
   0  -6   7 450.468 104.772   3
   0   6  -7 575.623 128.387   3
   0  -6   8 1732.00 280.363   2
   0   6  -8 1652.57 268.847   1
   0  -6   8 1663.62 201.873   3
   0   6  -8 1685.97 211.609   3
   0  -6   9 401.571 142.267   2
   0   6  -9 658.754 181.223   1
   0  -6   9 521.512 113.658   3
   0   6  -9 554.220 117.723   3
   0  -6  10 223.471 98.2334   2
   0   6 -10 331.199 127.853   1
   0  -6  10 119.289 61.7707   3
   0   6 -10 158.823 59.8088   3
   0  -6  11 3181.39 406.537   2
   0   6 -11 2942.25 410.175   1
   0  -6  11 2841.82 285.833   3
   0   6 -11 2859.22 287.714   3
   0  -6  12 644.630 192.056   2
   0  -6  12 573.631 133.412   3
   0  -6  13 187.641 122.990   2
   0  -6  13 163.972 74.0699   3
   0  -6  14 42.2152 128.270   2
   0  -6  14-7.10281 26.1176   3
   0  -6  15 6464.91 642.195   2
   0  -6  15 5275.72 437.193   3
   0  -6  16 408.495 220.659   2
   0  -6  16 242.004 95.2518   3
   0  -6  17 829.962 249.644   2
   0  -6  17 661.936 164.841   3
   0  -6  18-17.1952 77.6587   2
   0  -6  18 108.946 65.0025   3
   0  -6  19 151.198 103.945   2
   0  -6  19 226.598 99.2176   3
   0  -6  20 407.253 201.165   2
   0  -6  21 885.031 276.741   2
   0  -6  22 387.000 202.269   2
   0   6  22 349.888 183.997   1
   0  -6  23-35.9564 92.7017   2
   0   6  23 91.1532 113.937   1
   0  -6  24 83.2754 134.642   2
   0   6  24 150.433 145.319   1
   0  -6  25 183.595 161.019   2
   0   6  25 232.712 169.408   1
   0  -6  26 76.6718 155.250   2
   0   6  26 193.177 157.196   1
   0  -6  27 68.6645 131.702   2
   0  -6  28 0.22209 132.311   2
   0   7   0-55.3340 44.1722   2
   0   7   0 19.4349 73.4185   3
   0   7   1 1698.02 259.511   2
   0   7  -1 1781.22 286.271   2
   0   7  -1 1744.77 247.641   3
   0  -7   2 382.823 144.221   2
   0   7  -2 380.830 128.745   2
   0   7   2 525.890 135.799   2
   0   7  -2 285.421 88.5183   3
   0   7  -3 1052.24 211.665   2
   0   7   3 1585.89 250.836   2
   0  -7   3 1058.53 203.159   2
   0   7  -3 959.977 175.574   3
   0  -7   4 5819.80 500.452   2
   0   7   4 6755.82 521.751   2
   0   7  -4 6417.14 532.312   2
   0   7  -4 6423.32 442.725   3
   0  -7   5 10650.4 690.858   2
   0   7  -5 10098.3 549.578   3
   0  -7   6 2480.33 346.062   2
   0   7  -6 2761.37 288.629   3
   0  -7   7 5452.51 525.257   2
   0   7  -7 5218.66 396.047   3
   0  -7   7 4764.25 365.809   3
   0   7  -7 5780.22 536.646   1
   0  -7   8 1892.62 316.875   2
   0   7  -8 2019.40 324.803   1
   0   7  -8 2166.17 255.490   3
   0  -7   8 2107.43 244.984   3
   0  -7   9 52.7863 105.812   2
   0   7  -9-56.3107 81.5582   1
   0  -7   9 5.16210 31.0458   3
   0   7  -9 57.6747 55.8362   3
   0  -7  10-59.8710 135.585   2
   0  -7  10 56.7826 48.7491   3
   0   7 -10 39.3502 44.5198   3
   0  -7  11 213.012 82.9866   2
   0  -7  11 388.145 110.025   3
   0   7 -11 383.942 104.847   3
   0  -7  12 2045.49 365.321   2
   0  -7  12 1290.10 202.000   3
   0   7 -12 1684.47 231.200   3
   0  -7  13 952.198 255.225   2
   0  -7  13 762.483 158.236   3
   0  -7  14 551.061 202.237   2
   0  -7  14 541.411 141.950   3
   0  -7  15 1254.79 290.112   2
   0  -7  15 832.263 170.762   3
   0  -7  16-8.50143 70.8820   2
   0  -7  16-23.1036 47.8733   3
   0  -7  17 593.740 215.877   2
   0  -7  17 586.825 154.557   3
   0  -7  18 372.277 187.860   2
   0  -7  18 244.260 106.561   3
   0  -7  19 247.682 125.331   2
   0  -7  20 73.8861 71.4796   2
   0  -7  21-188.103 137.917   2
   0  -7  22 23.2785 80.2279   2
   0  -7  23-0.18996 68.3559   2
   0  -7  24-191.269 147.214   2
   0   7  24 194.081 161.597   1
   0  -7  25-38.6508 80.9926   2
   0   7  25 254.210 155.303   1
   0  -7  26 78.3835 152.552   2
   0  -7  27 0.22589 157.797   2
   0   8   0 641.544 176.452   2
   0   8   0 532.435 155.158   3
   0   8  -1 763.455 188.205   2
   0   8   1 780.909 194.322   2
   0   8   1 768.298 190.314   3
   0   8  -1 786.102 184.679   3
   0   8   2 261.381 125.155   2
   0   8  -2 190.581 110.110   2
   0   8  -2-14.4108 71.9406   3
   0   8   3 3983.87 433.699   2
   0   8  -3 4054.16 446.095   2
   0  -8   3 3643.21 418.985   2
   0   8  -3 3352.80 352.951   3
   0  -8   4 3360.25 408.719   2
   0   8  -4 3361.29 417.612   2
   0   8   4 3619.48 412.175   2
   0   8  -4 3379.66 345.479   3
   0  -8   5 3229.15 425.726   2
   0   8   5 3279.39 397.638   2
   0   8  -5 3553.06 346.242   3
   0  -8   6 1615.44 280.063   2
   0   8   6 1428.99 268.068   2
   0   8  -6 1686.20 247.140   3
   0  -8   7 994.005 232.691   2
   0   8  -7 647.629 143.341   3
   0  -8   8 101.683 105.320   2
   0   8  -8 78.3600 51.6939   3
   0  -8   9 4423.44 505.939   2
   0  -8   9 3561.76 339.628   3
   0   8  -9 4278.79 381.839   3
   0  -8  10 3051.57 444.974   2
   0   8 -10 2454.47 289.301   3
   0  -8  10 2238.52 270.555   3
   0  -8  11 478.388 169.846   2
   0  -8  11 260.660 95.9443   3
   0   8 -11 425.579 131.828   3
   0  -8  12 105.798 66.2566   2
   0  -8  12-23.0830 45.2865   3
   0   8 -12 72.6803 36.2564   3
   0   8 -13 911.468 175.929   3
   0  -8  13 927.663 267.749   2
   0  -8  13 522.242 133.091   3
   0  -8  14 1803.44 363.304   2
   0  -8  14 1307.86 214.753   3
   0  -8  15 861.811 262.707   2
   0  -8  15 536.107 140.728   3
   0  -8  16 186.456 124.579   2
   0  -8  16 282.508 105.073   3
   0  -8  17 31.2920 65.6243   2
   0  -8  18 176.180 144.762   2
   0  -8  19 94.7311 120.262   2
   0  -8  20 430.342 214.326   2
   0  -8  21 226.740 106.498   2
   0  -8  22 29.3813 146.376   2
   0  -8  23 32.4321 105.505   2
   0  -8  24 63.1521 142.275   2
   0  -8  25 60.9245 145.494   2
   0   9   0 130.698 97.8039   2
   0   9   0-87.6287 103.910   3
   0   9  -1 3992.24 465.725   2
   0   9   1 3863.51 452.295   2
   0   9   1 3818.70 434.241   3
   0   9  -1 4075.20 430.529   3
   0   9   2 67.2469 73.1785   2
   0   9  -2-21.4132 48.9854   2
   0   9  -2 38.3381 79.6462   3
   0   9   2 161.037 120.176   3
   0   9   3 2591.74 376.494   2
   0  -9   3 4015.99 458.636   2
   0   9  -3 3660.61 392.239   3
   0  -9   4 416.394 174.089   2
   0   9   4 191.293 113.297   2
   0   9  -4 312.463 111.524   3
   0  -9   5 303.099 159.616   2
   0   9   5 251.653 112.411   2
   0   9  -5 139.548 75.4595   3
   0   9   6-13.7175 51.3923   2
   0  -9   6-12.5580 57.3536   2
   0   9  -6-64.0395 80.3723   3
   0   9   7 634.836 189.786   2
   0  -9   7 871.781 229.468   2
   0   9  -7 965.775 195.527   3
   0  -9   8-0.47662 58.6208   2
   0   9   8 75.1901 68.0790   2
   0   9  -8 43.6550 38.7450   3
   0  -9   9 1829.97 341.409   2
   0   9  -9 2350.20 299.525   3
   0  -9  10-38.1711 77.0254   2
   0   9 -10 9.30578 44.1073   3
   0  -9  11 423.974 170.751   2
   0   9 -11 588.000 141.654   3
   0  -9  12 602.854 215.842   2
   0  -9  12 161.826 80.8907   3
   0   9 -12 565.145 148.458   3
   0  -9  13 520.086 166.054   2
   0  -9  13 415.391 121.564   3
   0   9 -13 684.107 161.202   3
   0  -9  14-108.177 121.563   2
   0  -9  14 59.9010 57.0245   3
   0  -9  15 329.658 177.898   2
   0  -9  15 83.4833 74.9913   3
   0  -9  16 592.473 228.908   2
   0  -9  17 793.204 268.773   2
   0  -9  18 78.9558 53.5398   2
   0  -9  19 33.2151 76.6729   2
   0  -9  20-61.5304 83.8968   2
   0  -9  21 124.875 164.432   2
   0  -9  22 100.705 172.711   2
   0  -9  23 224.807 201.953   2
   0  -9  24 12.6587 143.305   2
   0  10   0 4480.59 493.683   3
   0  10  -1 62.6286 59.0002   3
   0  10   1 78.3104 63.2052   3
   0  10  -2 20.7855 65.9051   3
   0  10   2 133.505 100.421   3
   0  10  -3 112.817 79.7496   3
   0  10   3-357.163 154.491   3
   0 -10   4 4443.23 518.534   2
   0  10  -4 3836.55 429.052   3
   0 -10   5 37.0022 102.260   2
   0  10  -5 77.7727 73.6959   3
   0 -10   6 1086.73 265.352   2
   0  10  -6 799.380 192.749   3
   0 -10   7 444.680 197.300   2
   0  10  -7 282.927 123.064   3
   0 -10   8 373.670 187.414   2
   0  10  -8 409.999 125.700   3
   0 -10   9 1213.88 292.519   2
   0  10  -9 1193.76 224.125   3
   0 -10  10 683.120 221.733   2
   0  10 -10 538.973 153.543   3
   0 -10  11-91.8772 122.517   2
   0  10 -11-20.7002 51.6307   3
   0 -10  12 337.996 145.444   2
   0  10 -12 374.733 124.941   3
   0 -10  13-223.110 163.214   2
   0  10 -13 169.896 99.5933   3
   0  10 -14 1383.14 237.075   3
   0 -10  14 1481.37 352.189   2
   0 -10  15 209.704 135.656   2
   0 -10  16 172.486 150.222   2
   0 -10  17 84.8722 126.812   2
   0 -10  18 446.388 259.017   2
   0 -10  19 67.1964 96.7173   2
   0 -10  20 229.621 188.278   2
   0 -10  21-75.0299 103.931   2
   0 -10  22 3.27148 134.093   2
   0 -10  23 7.69281 113.690   2
   0  11   0-125.940 93.1854   3
   0  11  -1 532.903 168.134   3
   0  11   1 684.617 222.492   3
   0  11   2 212.472 123.131   3
   0  11  -2 234.442 131.634   3
   0  11  -3 298.603 123.822   3
   0  11   3 623.573 221.770   3
   0  11   4 1048.94 287.185   3
   0  11  -4 1191.53 258.502   3
   0  11  -5 1162.45 256.676   3
   0 -11   6 218.554 121.223   2
   0  11  -6 121.255 90.6637   3
   0 -11   7 1225.02 310.023   2
   0  11  -7 1498.66 272.230   3
   0 -11   8 946.270 275.434   2
   0  11  -8 798.296 197.954   3
   0 -11   9 182.107 138.084   2
   0  11  -9 230.414 108.100   3
   0 -11  10 18.6519 88.3317   2
   0  11 -10 112.145 72.3456   3
   0 -11  11 149.181 139.512   2
   0  11 -11 56.5322 54.2935   3
   0 -11  12 73.4389 57.8912   2
   0  11 -12 255.046 120.505   3
   0 -11  13 725.689 279.556   2
   0  11 -13 730.019 188.227   3
   0 -11  14 288.521 156.457   2
   0  11 -14 250.549 118.255   3
   0 -11  15 260.728 159.242   2
   0 -11  16-24.4136 73.3332   2
   0 -11  17 294.062 217.986   2
   0 -11  18 314.555 221.457   2
   0 -11  19 244.760 188.428   2
   0 -11  20 270.198 199.046   2
   0 -11  21 115.552 166.376   2
   0  12   0 682.002 202.199   3
   0  12   1 88.8840 105.075   3
   0  12  -1-51.1002 140.320   3
   0  12   2 35.8148 65.5439   3
   0  12  -2 194.231 134.944   3
   0  12  -3-25.0953 64.6110   3
   0  12   3-43.7936 130.470   3
   0  12   4 183.496 132.273   3
   0  12  -4 263.193 142.544   3
   0  12   5 817.126 253.651   3
   0  12  -5 591.855 193.402   3
   0  12  -6 239.564 90.8265   3
   0 -12   7 76.0399 75.4004   2
   0  12  -7 30.8796 52.1785   3
   0 -12   8-256.417 152.841   2
   0  12  -8 132.965 77.5946   3
   0 -12   9 310.182 151.418   2
   0  12  -9 276.645 103.207   3
   0 -12  10-63.3841 110.871   2
   0  12 -10 108.647 77.0033   3
   0 -12  11 368.784 183.353   2
   0  12 -11 356.763 136.931   3
   0 -12  12-74.9501 161.192   2
   0  12 -12 132.930 107.794   3
   0 -12  13 22.4112 112.340   2
   0  12 -13 138.541 89.8758   3
   0 -12  14-0.18956 82.5065   2
   0  12 -14 64.9054 51.8204   3
   0 -12  15 90.5593 160.075   2
   0 -12  16 243.119 181.887   2
   0 -12  17-18.8915 68.2195   2
   0 -12  18-255.722 175.064   2
   0 -12  19 212.120 213.001   2
   0  13   0-38.3892 68.3869   3
   0  13   1 154.940 124.917   3
   0  13  -1 51.7960 148.638   3
   0  13  -2 930.782 248.166   3
   0  13   2 1080.68 301.848   3
   0  13  -3 167.533 113.850   3
   0  13   3 2547.19 422.448   3
   0  13   4 237.389 178.319   3
   0  13  -4 212.204 144.867   3
   0  13  -5-21.9210 81.1832   3
   0  13   5-364.713 187.259   3
   0  13   6 316.210 211.974   3
   0  13  -6 236.929 129.644   3
   0  13   7-9.29977 90.4372   3
   0  13  -7-25.6910 50.4682   3
   0  13  -8 355.027 166.727   3
   0 -13   9-118.221 83.0048   2
   0  13  -9 144.471 124.602   3
   0 -13  10 518.299 249.102   2
   0  13 -10 417.825 149.277   3
   0 -13  11 0.18742 72.4765   2
   0  13 -11 230.536 137.588   3
   0 -13  12 222.018 174.354   2
   0  13 -12 512.134 162.689   3
   0 -13  13 0.19744 114.993   2
   0 -13  14 170.030 217.813   2
   0 -13  15 199.596 184.938   2
   0 -13  16-40.7933 85.9666   2
   0 -13  17 1.11610 95.3209   2
   0  14   0 318.561 193.700   3
   0  14  -1 280.948 153.117   3
   0  14   1 962.663 357.672   3
   0  14   2-138.569 121.872   3
   0  14  -2 60.2541 79.0785   3
   0  14  -3 46.2211 105.929   3
   0  14   3-53.6880 113.514   3
   0  14  -4-32.4867 61.8095   3
   0  14   4 125.061 130.753   3
   0  14  -5 149.865 143.232   3
   0  14   5 426.954 209.742   3
   0  14   6-325.763 189.113   3
   0  14  -6-95.8766 110.738   3
   0  14   7 7.10535 63.0299   3
   0  14  -7-34.6587 74.9063   3
   0  14   8 73.4101 127.056   3
   0  14  -8 89.3059 86.3035   3
   0  14   9 269.418 275.389   3
   0  14  -9 72.7403 108.732   3
   0  14 -10 181.330 130.364   3
   0 -14  11 211.963 188.790   2
   0 -14  12 37.7376 62.3815   2
   0 -14  13 98.7794 116.176   2
   0 -14  14 206.508 201.422   2
   0 -14  15 0.45009 101.600   2
   0  15   0 22.0714 113.467   3
   0  15  -1 69.8393 116.910   3
   0  15   1 48.8965 169.221   3
   0  15  -2 284.243 184.820   3
   0  15   2 408.767 231.011   3
   0  15  -3 154.127 154.248   3
   0  15   3 139.990 148.624   3
   0  15   4 198.631 197.682   3
   0  15  -4 140.890 113.491   3
   0  15   5 36.9332 84.9794   3
   0  15  -5-19.3420 87.0695   3
   0  15   6 172.855 148.465   3
   0  15  -6 250.700 162.298   3
   0  15   7-305.511 227.267   3
   0  15  -7 33.4460 59.9646   3
   0  15   8 249.962 211.049   3
   0  15  -8 211.706 128.569   3
   0  15   9 0.23586 101.578   3
   0  15  10 290.760 214.171   3
   0  15  11 71.5876 128.947   3
   0  15  12 326.122 269.556   3
   0  16   0 62.4049 98.6353   3
   0  16   1 80.1863 126.776   3
   0  16  -1 78.2932 126.018   3
   0  16   2 43.2685 85.4309   3
   0  16  -2 7.28868 50.8085   3
   0  16   3-231.434 165.620   3
   0  16  -3 123.794 106.482   3
   0  16  -4 12.2273 117.908   3
   0  16   4 31.2455 126.781   3
   0  16   5 69.4010 167.139   3
   0  16  -5 98.6841 147.762   3
   0  16   6 752.751 321.690   3
   0  16   7-0.24024 89.1253   3
   0  16   8 21.8423 73.8934   3
   0  16   9-158.008 152.814   3
   0  16  10-300.175 209.154   3
   0  17   0 17.5247 106.844   3
   0  17   1-10.2974 63.6901   3
   0  17  -1-103.551 112.875   3
   0  17   2 152.024 184.786   3
   0  17  -2-160.943 132.799   3
   0  17   3 0.22824 142.680   3
   0  17  -3 244.582 203.995   3
   0  17   4-71.6630 107.950   3
   0  17   5 143.722 139.620   3
   0  17   6-0.25018 68.8841   3
   0  17   7 217.683 178.412   3
   0  18   1-210.671 163.742   3
   0  18   2 0.23949 82.3345   3
   0  18   3 1.72276 80.5676   3
   1   0  29 25.7857 51.1679   1
   1   0  28 11.4571 118.739   1
   1   0  27-69.7069 90.5769   1
   1   0  26-97.5368 97.2907   1
   1   0  25-35.8725 88.3782   1
   1   0  24 242.210 135.112   1
   1   0  23 90.5330 98.3378   1
   1   0  22 1583.86 317.457   1
   1   0  21 110.354 101.495   1
   1   0  20 5863.98 574.835   1
   1   0  19 95.3637 66.0135   1
   1   0  18 863.869 238.753   1
   1   0  17 482.071 193.137   1
   1   0  16 116.143 70.8722   1
   1   0  15-323.810 155.827   1
   1   0  14 6989.32 515.944   1
   1   0  13 11.4509 70.7310   1
   1   0  12 2009.69 192.398   1
   1   0  11-169.480 144.128   1
   1   0  10 4740.14 310.063   1
   1   0   9-4.65162 50.8227   1
   1   0   8 3199.21 253.764   1
   1   0   7 71.7819 52.5041   1
  -1   0  -6 828.239 110.638   1
   1   0   6 949.465 120.646   1
  -1   0  -5 38.2258 26.7766   1
   1   0   5 45.4372 33.9529   1
   1   0   4 2844.35 150.397   1
  -1   0  -4 2556.96 149.684   1
   1   0   3 6.23754 20.9066   1
  -1   0  -3 247.871 59.1686   1
  -1   0   0 612.412 61.6207   3
  -1   0   1 37.3304 23.8362   3
  -1   0   2 77360.4 886.514   3
  -1   0   3 18.5378 28.7441   3
  -1   0   8 1713.44 208.903   1
  -1   0   9 49.0619 70.4083   1
  -1   0  10 3443.08 358.501   1
  -1   0  11 197.808 186.273   1
  -1   0  12 289.895 134.736   1
  -1   0  13 78.5120 77.6767   1
  -1   0  14 840.246 206.006   1
  -1   0  15 124.040 121.278   1
  -1   0  16 1962.65 336.170   1
  -1   0  17 202.236 131.296   1
  -1   0  18 1276.28 292.684   1
  -1   0  19-5.27192 87.4385   1
  -1   0  20 723.274 204.512   1
  -1   0  21-276.200 187.355   1
  -1   0  22 696.601 212.842   1
  -1   0  23 129.000 126.990   1
  -1   0  24 771.052 249.673   1
  -1   0  25 169.935 151.912   1
  -1   0  26 557.923 250.304   1
  -1   0  27 66.1673 156.217   1
  -1   0  28 69.2703 156.555   1
  -1   0  29 88.0164 168.796   1
  -1   0  30 50.7668 165.140   1
   1   1  28-474.806 203.449   1
   1   1  27-301.176 158.343   1
   1  -1  27-88.2343 109.792   1
   1   1  26-15.9509 100.159   1
   1  -1  26-346.135 174.212   1
   1   1  25 597.847 218.889   1
   1  -1  25 189.132 141.835   1
   1  -1  24-256.987 201.099   1
   1   1  24-129.542 50.4949   1
   1  -1  23-71.0072 136.901   1
   1   1  23 126.320 99.1872   1
   1  -1  22-134.593 145.141   1
   1   1  22 103.599 105.252   1
   1   1  21 3015.00 427.985   1
   1  -1  21 2409.95 382.690   1
   1  -1  20 776.587 208.597   1
   1   1  20 241.467 95.8480   1
   1  -1  19 75.8129 44.4357   1
   1   1  19-86.0456 142.365   1
   1   1  18 274.079 119.818   1
   1  -1  18 25.6017 64.6145   1
   1   1  17 286.536 120.516   1
   1  -1  17 176.966 77.6480   1
   1  -1  16 103.205 110.162   1
   1   1  16 58.4281 96.5481   1
   1   1  15 2364.21 321.009   1
   1  -1  15 2206.66 300.038   1
   1  -1  14-13.9582 57.6963   1
   1   1  14 66.2653 62.3747   1
   1   1  13 358.534 107.765   1
   1  -1  13 305.496 116.767   1
   1  -1  12 1854.51 248.850   1
   1   1  12 1579.40 241.175   1
   1   1  11 3797.88 333.482   1
   1  -1  11 3887.44 347.517   1
  -1   1 -11 3838.59 361.517   1
  -1   1 -10 388.512 127.830   1
   1   1  10 769.054 187.456   1
   1  -1  10 469.005 174.800   1
  -1   1  -9 6721.79 423.023   1
   1   1   9 6497.18 378.071   1
   1  -1   9 7193.04 417.334   1
   1   1   8 1274.31 157.618   1
   1  -1   8 1447.50 173.471   1
  -1   1  -8 1447.62 182.337   1
  -1   1  -7 1220.81 160.715   1
   1  -1   7 1224.90 154.046   1
   1   1   7 1139.93 133.227   1
   1  -1   6 7034.02 344.007   1
  -1   1  -6 6987.85 349.945   1
  -1   1  -5 2296.98 190.244   1
   1  -1   4 13160.0 394.024   2
  -1   1  -4 12589.7 401.664   1
   1  -1   3 6358.03 251.955   2
  -1   1  -2 8201.33 271.335   2
   1  -1   2 8640.90 269.267   2
  -1   1  -1 10765.7 296.661   2
  -1  -1  -1 10816.5 315.891   3
  -1  -1   0 8499.74 207.046   1
  -1  -1   0 7588.19 264.977   3
  -1  -1   1 63504.8 695.675   1
  -1  -1   1 62264.3 788.011   3
  -1  -1   2 590.241 85.9407   1
  -1  -1   2 458.951 73.1717   3
  -1  -1   3 5444.93 269.611   1
  -1  -1   3 5820.94 280.373   3
   1   1  -3 5529.09 269.889   3
  -1  -1   4 3971.70 273.528   1
  -1  -1   4 3894.59 244.407   3
   1   1  -4 4176.53 257.269   3
  -1  -1   5 59911.6 1070.25   1
  -1  -1   5 60197.4 1027.88   3
  -1  -1   6 47489.2 1025.29   1
  -1  -1   6 47234.0 980.455   3
  -1  -1   7 28100.9 850.719   1
  -1  -1   7 27540.3 797.087   3
  -1  -1   8 49275.3 1169.28   1
  -1  -1   8 48114.4 1122.29   3
  -1  -1   9 10692.1 590.646   1
  -1  -1   9 10792.5 565.357   3
  -1  -1  10 1397.81 81.2913   1
  -1  -1  10 2035.54 251.641   3
  -1  -1  11 31053.8 1061.26   1
  -1  -1  11 29676.3 1025.81   3
  -1  -1  12 145.175 124.969   1
  -1   1  12-63.5574 133.739   1
  -1  -1  12 23.4287 42.7126   3
  -1   1  13 9.22770 62.4546   1
  -1  -1  13 284.973 135.198   1
  -1  -1  13 266.354 113.705   3
  -1   1  14-25.1487 85.0935   1
  -1  -1  14 76.6765 104.072   1
  -1  -1  14 47.9856 70.5487   3
  -1   1  15 3839.03 452.860   1
  -1  -1  15 4229.46 473.226   1
  -1  -1  15 3930.81 438.811   3
  -1  -1  16-71.9091 89.6402   1
  -1   1  16 90.3337 126.523   1
  -1  -1  16 50.0329 44.2456   3
  -1  -1  17-77.9154 132.520   1
  -1   1  17 27.5926 109.661   1
  -1  -1  17-22.7311 38.1901   3
  -1  -1  18 862.966 246.883   1
  -1   1  18 675.745 218.277   1
  -1  -1  18 377.995 148.565   3
  -1   1  19 38.7650 83.0678   1
  -1  -1  19-124.794 115.443   1
  -1  -1  20 14.0965 130.749   1
  -1   1  20 692.458 224.490   1
  -1  -1  21 811.238 261.037   1
  -1   1  21 390.715 180.823   1
  -1  -1  22 255.692 147.373   1
  -1   1  22 176.760 140.883   1
  -1   1  23 63.1945 105.812   1
  -1  -1  23-56.4550 68.1469   1
  -1  -1  24 110.076 105.369   1
  -1   1  24-144.353 137.743   1
  -1  -1  25-20.5087 66.2741   1
  -1   1  25-112.905 109.278   1
  -1  -1  26-247.377 157.764   1
  -1   1  26-8.68679 60.7206   1
  -1  -1  27-144.638 126.385   1
  -1   1  27 37.3219 124.350   1
  -1  -1  28-135.808 123.444   1
  -1   1  28 85.8483 164.213   1
  -1  -1  29-178.371 143.319   1
  -1   1  29 67.9659 153.053   1
  -1   1  30-49.6407 83.9405   1
  -1  -1  30-170.784 142.735   1
   1   2  28 85.4942 104.740   1
   1   2  27 63.6962 91.5747   1
   1   2  26 157.915 119.145   1
   1   2  25 55.9443 92.5254   1
   1  -2  24 89.3282 59.3277   1
   1   2  24 694.574 212.168   1
   1   2  23-59.7745 73.8594   1
   1  -2  23-41.7005 195.463   1
   1   2  22-158.184 150.199   1
   1  -2  22-154.906 176.879   1
   1   2  21 126.946 61.4859   1
   1  -2  21-167.400 153.521   1
   1  -2  21 140.680 87.7372   3
   1  -2  20-163.919 145.188   1
   1   2  20-38.5262 122.603   1
   1  -2  20 114.659 70.5519   3
   1   2  19 954.056 235.104   1
   1  -2  19 772.833 222.479   1
   1  -2  19 886.312 217.712   3
   1   2  18 2840.48 374.391   1
   1  -2  18 2090.21 320.505   1
   1  -2  18 1602.01 275.991   3
   1   2  17 828.552 201.378   1
   1  -2  17 612.338 175.010   1
   1  -2  17 652.500 171.059   3
   1   2  16 1905.08 289.536   1
   1  -2  16 1967.75 300.001   1
   1  -2  16 1799.72 272.635   3
   1  -2  15 250.837 74.0709   1
   1   2  15 117.881 80.8777   1
   1  -2  15 180.982 91.9269   3
   1  -2  14 1220.25 192.020   1
  -1   2 -14 1404.75 259.021   1
   1   2  14 1111.68 196.375   1
   1   2  13 1619.80 236.830   1
  -1   2 -13 1800.67 290.550   1
   1  -2  13 1731.74 261.208   1
   1  -2  12 5617.19 456.006   1
  -1   2 -12 6112.75 505.292   1
   1   2  12 5630.46 420.254   1
  -1   2 -11 282.119 108.320   1
   1  -2  11-58.9570 82.8614   1
  -1   2 -10 261.155 90.7204   1
   1  -2  10 16.0585 101.638   1
  -1   2  -9 391.652 95.2058   1
   1  -2   9 352.061 59.1934   1
  -1   2  -8 10837.6 532.156   1
   1  -2   8 11247.7 411.616   3
  -1   2  -7 27171.2 795.593   1
   1  -2   7 26345.1 564.069   3
  -1   2  -6 14020.9 550.321   1
   1  -2   6 14864.4 558.102   2
   1  -2   6 14134.4 363.203   3
   1  -2   5 1211.71 158.412   2
   1  -2   5 1324.05 93.4669   3
  -1   2  -5 1315.98 158.775   1
   1  -2   4 38824.3 809.502   2
  -1   2  -3 77368.4 1092.36   2
   1  -2   3 80017.9 1098.02   2
   1   2   2 857.762 84.7734   2
   1  -2   2 806.031 110.502   2
  -1   2  -2 718.594 99.2487   2
   1   2   1 2206.31 137.610   2
  -1  -2  -1 2463.95 141.245   2
  -1  -2   0 8790.93 291.168   2
  -1  -2   0 8390.58 342.210   3
   1   2  -1 7321.47 296.937   1
   1   2  -1 7994.67 327.824   3
  -1  -2   1 7688.00 319.447   3
  -1  -2   2 3419.75 215.836   1
   1   2  -2 3417.85 218.222   3
  -1  -2   2 3391.82 220.433   3
  -1  -2   3 10.3476 47.4564   1
  -1  -2   3-53.3140 37.6552   3
   1   2  -3 41.7456 54.7591   3
  -1  -2   4 1783.22 191.579   1
  -1  -2   4 1817.95 174.144   3
   1   2  -4 1967.09 192.114   3
  -1  -2   5 10283.5 482.326   1
  -1  -2   5 9778.02 422.024   3
   1   2  -5 10484.5 439.423   3
  -1  -2   6 1761.18 215.350   1
  -1  -2   6 1973.47 201.915   3
   1   2  -6 1901.18 201.178   3
  -1  -2   7 7599.38 463.348   1
  -1  -2   7 7193.58 405.979   3
   1   2  -8 30341.7 961.986   1
  -1  -2   8 29458.1 959.949   1
  -1  -2   8 28685.0 853.067   3
   1   2  -9 5481.21 432.732   1
  -1  -2   9 5572.67 413.550   1
  -1  -2   9 5508.13 391.452   3
   1   2 -10 8990.63 603.465   1
  -1  -2  10 7970.99 500.235   3
   1   2 -11 10458.9 654.093   1
  -1  -2  11 10980.7 640.498   1
  -1  -2  11 11038.9 610.497   3
  -1  -2  12 6857.21 549.784   1
  -1  -2  12 7318.19 524.714   3
  -1  -2  13 144.896 95.6638   1
  -1  -2  13 75.6509 65.6812   3
  -1  -2  14 6862.27 582.002   1
  -1  -2  14 6175.82 522.219   3
  -1  -2  15 3612.90 441.381   1
  -1  -2  15 2949.29 375.233   3
  -1  -2  16 2815.92 403.370   1
  -1   2  16 2457.77 383.378   1
  -1  -2  16 2384.78 352.728   3
  -1   2  17 262.967 143.293   1
  -1  -2  17 255.921 129.859   1
  -1  -2  17 55.9729 57.1528   3
  -1  -2  18 412.002 219.407   1
  -1  -2  18 123.555 88.0336   3
  -1  -2  19 2061.85 360.704   1
  -1   2  19 2247.81 401.756   1
  -1  -2  20 184.250 120.242   1
  -1   2  20 215.489 164.666   1
  -1  -2  21 1332.79 329.493   1
  -1   2  21 1199.28 310.901   1
  -1  -2  22 177.893 131.873   1
  -1   2  22 304.857 165.595   1
  -1  -2  23-18.4216 74.0742   1
  -1   2  23 25.7857 56.1875   1
  -1   2  24 193.597 140.784   1
  -1  -2  24-351.532 197.426   1
  -1   2  25-262.609 155.494   1
  -1  -2  25 23.5534 81.0388   1
  -1  -2  26-255.894 162.039   1
  -1   2  26-337.838 178.480   1
  -1   2  27-541.804 227.352   1
  -1  -2  27-174.651 139.733   1
  -1  -2  28-246.297 163.962   1
  -1   2  28 0.18882 104.850   1
  -1   2  29 182.329 218.750   1
  -1  -2  29 51.8463 156.640   1
  -1   2  30 1.83379 109.493   1
  -1  -2  30-245.617 171.614   1
   1  -3  30 44.2969 148.958   2
   1  -3  29 111.881 173.330   2
   1   3  27 17.9045 74.6427   1
   1   3  26 162.193 122.236   1
   1   3  25 247.379 112.144   1
   1   3  24 38.3674 68.3534   1
   1   3  23-67.5095 100.002   1
   1   3  22 18.6281 50.9684   1
   1   3  21 441.317 188.449   1
   1  -3  21 35.5543 64.4655   3
   1   3  20 516.771 179.349   1
   1  -3  20 393.831 144.246   3
   1   3  19 384.935 155.119   1
   1  -3  19 425.853 142.282   3
   1   3  18 3360.70 413.777   1
   1  -3  18 2039.95 298.881   3
   1   3  17 92.9996 94.2344   1
   1  -3  17 243.230 103.003   3
  -1   3 -16 1535.27 299.568   1
   1   3  16 1076.17 215.768   1
   1  -3  16 1134.15 204.004   3
   1   3  15 671.828 156.049   1
  -1   3 -15 637.583 195.957   1
   1  -3  15 847.810 171.580   3
  -1   3 -14 3335.15 411.130   1
   1  -3  14 3357.79 322.146   3
  -1   3 -13 4088.78 433.428   1
   1  -3  13 4712.50 361.225   3
  -1   3 -12 1656.06 264.349   1
   1  -3  12 1360.59 186.399   3
  -1   3 -11 72.2489 54.7240   1
   1  -3  11 110.037 57.5947   3
  -1   3 -10 14448.6 715.770   1
   1  -3  10 13960.2 513.229   3
  -1   3  -9 547.518 116.436   1
   1  -3   9 380.998 80.2144   3
  -1   3  -8 91.2639 55.6021   1
   1  -3   8 38.3856 72.4579   2
   1  -3   8 80.6504 31.8556   3
   1  -3   7 2255.29 265.894   2
   1  -3   7 2923.47 176.070   3
  -1   3  -7 2646.96 269.642   1
  -1   3  -6 8302.15 458.321   1
   1  -3   6 8770.33 476.446   2
   1  -3   6 8232.46 270.521   3
   1  -3   5-110.113 90.3334   2
   1  -3   5 77.3700 29.6040   3
  -1   3  -5 13.3890 17.9103   3
  -1   3  -4 2174.16 222.887   2
   1  -3   4 2289.70 228.669   2
  -1   3  -4 1931.87 117.411   3
   1  -3   4 2049.68 116.317   3
   1  -3   3 161762. 1811.25   2
  -1   3  -3 160208. 1814.11   2
  -1   3  -3 162039. 1059.37   3
   1  -3   2 73586.3 1187.81   2
   1   3   2 71571.8 976.411   2
  -1  -3  -1 219.513 76.4441   2
   1   3   1 194.570 55.3923   2
   1   3   0 1312.04 138.721   2
  -1  -3   0 1304.89 144.052   2
  -1  -3   0 1423.62 157.573   3
   1   3   0 1323.23 148.339   3
  -1  -3   1 46274.3 876.406   2
   1   3  -1 48116.2 909.490   3
  -1  -3   1 44776.3 891.397   3
  -1  -3   2 45139.4 910.209   2
   1   3  -2 42855.1 912.703   1
   1   3  -2 45551.7 882.167   3
  -1  -3   2 44808.1 874.849   3
  -1  -3   3 40.6473 58.2747   3
   1   3  -3-54.3349 56.6206   3
   1   3  -4 8593.65 409.253   3
  -1  -3   4 8738.87 403.350   3
  -1  -3   5 602.901 117.329   1
  -1  -3   5 698.023 124.540   3
   1   3  -5 837.646 143.275   3
  -1  -3   6 417.218 109.895   1
   1   3  -6 476.000 106.148   3
  -1  -3   6 463.920 107.986   3
  -1  -3   7 10219.6 563.001   1
  -1  -3   7 9602.94 475.657   3
   1   3  -7 10248.8 491.852   3
   1   3  -8 1324.87 188.114   3
  -1  -3   8 1039.50 179.562   1
  -1  -3   8 1217.00 184.420   3
  -1  -3   9 2886.22 377.816   1
  -1  -3   9 2220.60 249.191   3
  -1  -3  10 10502.2 640.298   1
  -1  -3  10 10111.8 561.573   3
  -1  -3  11 20647.0 934.634   1
   1   3 -11 21796.5 977.022   1
  -1  -3  11 20369.1 828.749   3
   1   3 -12 2081.34 322.911   1
  -1  -3  12 2337.90 332.772   1
  -1  -3  12 2167.09 282.097   3
  -1  -3  13 6460.45 555.666   1
   1   3 -13 6275.71 562.590   1
  -1  -3  13 6490.60 503.506   3
   1   3 -14 3003.80 402.152   1
  -1  -3  14 2949.20 392.277   1
  -1  -3  14 2714.08 344.926   3
  -1  -3  15 5210.43 544.240   1
  -1  -3  15 4982.45 479.644   3
  -1  -3  16 409.652 160.424   1
  -1  -3  16 381.616 150.672   3
  -1  -3  17 2016.28 350.913   1
  -1  -3  17 1287.40 260.705   3
  -1  -3  18 14.3677 94.0246   1
  -1   3  18 108.926 107.645   1
  -1  -3  18-37.2474 58.8450   3
  -1  -3  19-111.982 123.995   1
  -1   3  19-84.2571 128.448   1
  -1  -3  19 52.1456 86.1630   3
  -1   3  20 1490.35 337.389   1
  -1  -3  20 1613.49 346.668   1
  -1  -3  21 33.1033 118.957   1
  -1   3  21 245.207 149.189   1
  -1   3  22 175.461 121.819   1
  -1  -3  22-94.0713 140.486   1
  -1   3  23 115.743 87.1442   1
  -1  -3  23-285.243 218.723   1
  -1   3  24-283.914 158.349   1
  -1  -3  24-61.9368 133.948   1
  -1  -3  25 95.3305 67.3978   1
  -1   3  25 276.170 168.348   1
  -1   3  26 172.046 133.920   1
  -1  -3  26 141.080 96.3177   1
  -1   3  27-181.363 134.907   1
  -1  -3  27 0.20002 140.606   1
  -1  -3  28-293.837 180.808   1
  -1   3  28 0.18566 67.1551   1
  -1   3  29-242.569 162.098   1
  -1   3  30 16.4294 130.886   1
   1  -4  29 100.770 190.034   2
   1  -4  28-152.489 129.467   2
   1  -4  27 0.18850 61.3898   2
   1   4  26-75.0895 119.199   1
   1  -4  26 562.102 268.442   2
   1   4  25-140.091 119.326   1
   1  -4  25 23.2031 64.5444   2
   1   4  24 116.025 91.2455   1
   1  -4  24 264.517 180.311   2
   1   4  23 197.438 94.8887   1
   1   4  22 91.2208 89.2970   1
   1   4  21 714.224 202.408   1
   1   4  20 340.079 161.577   1
   1  -4  20 85.2795 50.1605   3
   1   4  19 783.523 225.665   1
   1  -4  19 518.977 153.441   3
   1   4  18 128.243 78.9990   1
   1  -4  18 135.960 84.1831   3
   1   4  17 2304.82 331.889   1
   1  -4  17 3012.85 334.898   3
   1  -4  16 52.5696 59.7435   3
  -1   4 -15 334.597 159.632   1
   1  -4  15 164.687 72.3582   3
  -1   4 -14 62.1507 61.3763   1
   1  -4  14 66.7777 57.2904   3
   1  -4  13 10829.2 724.641   2
  -1   4 -13 8274.33 636.129   1
   1  -4  13 9678.08 496.169   3
  -1   4 -12 607.651 164.236   1
   1  -4  12 613.263 187.300   2
   1  -4  12 602.937 122.110   3
   1  -4  11 4213.91 420.810   2
  -1   4 -11 2862.31 348.972   1
   1  -4  11 4225.53 291.389   3
  -1   4 -10 332.825 119.244   1
   1  -4  10 324.082 137.923   2
   1  -4  10 255.753 69.6193   3
   1  -4   9 9044.03 583.576   2
   1  -4   9 8795.75 369.826   3
  -1   4  -9 10164.7 617.478   1
   1  -4   8 2029.96 264.208   2
  -1   4  -8 1723.68 207.904   1
   1  -4   8 1936.43 163.093   3
   1  -4   7 36818.4 1101.90   2
  -1   4  -7 36397.9 1107.78   1
   1  -4   7 34336.1 639.881   3
  -1   4  -7 36452.3 661.683   3
   1  -4   6 284.557 110.578   2
   1  -4   6 295.199 55.9903   3
  -1   4  -6 237.666 51.2399   3
  -1   4  -5 1060.64 182.652   2
   1  -4   5 1076.85 191.930   2
  -1   4  -5 1076.55 112.674   3
   1  -4   5 1028.19 104.996   3
  -1   4  -4 1049.48 167.127   2
   1  -4   4 1197.24 195.322   2
  -1   4  -4 884.702 102.048   3
   1   4   3 56980.8 1022.94   2
   1  -4   3 57009.8 1210.21   2
  -1   4  -3 57072.2 812.280   3
   1  -4   2 8747.47 475.582   2
   1   4   2 8902.34 410.542   2
  -1   4  -2 9283.23 349.937   3
   1   4   1 187.706 47.1164   2
  -1  -4  -1 237.584 92.8352   2
   1   4   1 372.078 100.324   3
  -1  -4   0 21093.2 650.592   2
   1   4   0 21465.4 655.696   2
   1   4   0 21746.6 705.716   3
  -1  -4   1 3718.49 282.606   2
   1   4  -1 3681.96 286.989   2
  -1  -4   1 3518.04 277.405   3
   1   4  -1 3253.67 274.701   3
  -1  -4   2 302.717 82.7062   2
   1   4  -2 447.701 90.2033   3
  -1  -4   2 446.389 104.719   3
  -1  -4   3 112.338 51.7928   2
   1   4  -3 375.037 103.858   3
  -1  -4   3 304.818 97.0903   3
   1   4  -3 230.966 88.1296   1
  -1  -4   4 1909.98 236.163   2
  -1  -4   4 1990.14 212.188   3
   1   4  -4 2094.48 210.750   3
  -1  -4   5 95.5908 49.6756   3
   1   4  -5 136.461 73.2040   3
  -1  -4   6-0.82501 49.8592   3
   1   4  -6 54.1406 46.6214   3
  -1  -4   7 8758.58 478.133   3
   1   4  -7 9409.50 491.388   3
  -1  -4   8 2058.60 258.381   1
  -1  -4   8 2482.02 263.860   3
   1   4  -8 2375.19 253.173   3
  -1  -4   9 1887.83 264.656   1
  -1  -4   9 1977.97 241.531   3
   1   4  -9 2090.48 245.276   3
  -1  -4  10 779.605 151.397   1
   1   4 -10 1099.85 189.588   3
  -1  -4  10 800.082 158.684   3
  -1  -4  11 1300.37 246.355   1
   1   4 -11 1440.96 261.878   1
  -1  -4  11 1586.86 231.225   3
  -1  -4  12-73.2436 112.596   1
   1   4 -12 91.2221 95.1128   1
  -1  -4  12 37.4823 47.1068   3
  -1  -4  13 327.833 76.2161   1
   1   4 -13 933.718 221.481   1
  -1  -4  13 725.865 181.787   3
  -1  -4  14 2517.31 364.649   1
  -1  -4  14 2511.50 324.212   3
  -1  -4  15-161.977 149.125   1
  -1  -4  15-10.1157 45.9453   3
  -1  -4  16 1839.64 344.242   1
  -1  -4  16 1848.12 301.673   3
  -1  -4  17 2136.83 347.461   1
  -1  -4  17 1802.27 303.651   3
  -1  -4  18-111.620 132.815   1
  -1  -4  18-89.7403 80.8354   3
  -1  -4  19 1878.46 335.010   3
  -1  -4  19 1779.84 341.484   1
  -1  -4  20-143.120 178.011   1
  -1   4  20 198.424 115.786   1
  -1   4  21 445.151 184.591   1
  -1  -4  21 262.042 95.5619   1
  -1  -4  22-96.3242 142.651   1
  -1   4  22 68.1559 102.010   1
  -1  -4  23 483.164 148.810   1
  -1   4  23 1200.26 329.519   1
  -1  -4  24-463.333 211.299   1
  -1   4  24-137.953 142.800   1
  -1  -4  25-156.530 133.383   1
  -1   4  25 58.1250 117.990   1
  -1   4  26-93.7588 62.9343   1
  -1   4  27 9.05330 76.3278   1
  -1   4  28 48.5466 123.921   1
  -1   4  29-191.835 145.198   1
   1  -5  29-66.3927 95.7079   2
   1  -5  28-173.906 141.422   2
   1  -5  27 0.19797 71.2836   2
   1  -5  26 386.351 248.925   2
   1   5  25-5.40410 87.9761   1
   1  -5  25 31.4866 119.628   2
   1   5  24 205.234 138.911   1
   1  -5  24 250.394 133.270   2
   1   5  23 143.224 108.049   1
   1  -5  23-114.616 134.771   2
   1   5  22 64.2387 93.5683   1
   1  -5  22-159.026 101.307   2
   1   5  21 277.782 130.519   1
   1  -5  21 385.250 171.169   2
   1   5  20 1426.34 304.739   1
   1  -5  20 1297.44 316.332   2
   1   5  19 177.296 167.327   1
   1  -5  19 170.934 180.402   2
   1  -5  19 90.8948 63.9976   3
   1  -5  18-87.1452 69.0332   2
   1  -5  18-8.64696 38.3388   3
   1  -5  17 108.477 122.664   2
   1  -5  17 119.717 66.4705   3
   1  -5  16 1697.38 327.692   2
   1  -5  16 1635.55 225.549   3
   1  -5  15 957.159 231.583   2
   1  -5  15 741.996 144.561   3
   1  -5  14 1617.69 294.244   2
   1  -5  14 1114.84 171.710   3
   1  -5  13 1360.33 267.966   2
  -1   5 -13 1783.81 310.790   1
   1  -5  13 1291.08 175.752   3
  -1   5 -12-84.2084 61.1924   1
   1  -5  12 76.7492 111.083   2
   1  -5  12 11.9609 22.8921   3
   1  -5  11 1348.66 252.951   2
   1  -5  11 980.838 139.011   3
  -1   5 -11 1356.55 257.761   1
   1  -5  10 1177.78 237.331   2
   1  -5  10 1130.52 143.558   3
  -1   5 -10 1263.72 236.768   1
   1  -5   9 156.836 124.530   2
  -1   5  -9 0.99002 60.0270   1
   1  -5   9 33.0623 38.6775   3
   1  -5   8 18196.8 857.017   2
  -1   5  -8 18204.1 871.715   1
   1  -5   8 16760.1 498.031   3
  -1   5  -8 17720.4 522.680   3
   1  -5   7 663.710 159.006   2
   1  -5   7 741.270 102.366   3
  -1   5  -7 796.979 105.077   3
   1  -5   6 1748.61 250.093   2
  -1   5  -6 1639.31 155.993   3
   1  -5   5 196.247 113.170   2
  -1   5  -5 3.62676 47.2442   2
  -1   5  -5 204.350 64.2491   3
   1   5   4 38221.0 963.202   2
   1  -5   4 38519.2 1130.90   2
  -1   5  -4 38297.3 767.774   3
   1  -5   3 8374.98 507.256   2
   1   5   3 8126.61 440.235   2
  -1   5  -3 8368.70 371.065   3
   1  -5   2 2711.93 294.484   2
   1   5   2 2729.05 259.300   2
  -1   5  -2 2731.28 224.738   3
   1   5   1-57.6814 38.0371   2
   1   5   1-11.7153 62.0649   3
  -1  -5   0 7121.83 425.753   2
   1   5   0 7500.93 440.221   2
   1   5   0 7792.34 468.614   3
  -1   5   1 198.679 79.5793   2
   1   5  -1 134.542 71.3244   2
  -1  -5   1 95.1658 58.6556   2
   1   5  -1 99.1746 52.8858   3
  -1  -5   2 6202.17 422.513   2
   1   5  -2 5941.41 412.228   2
   1   5  -2 6054.30 413.770   3
  -1  -5   2 6081.15 396.553   3
  -1  -5   3-57.7701 77.7550   2
  -1  -5   3 20.8216 50.1720   3
   1   5  -3 19.1492 55.7553   3
  -1  -5   4 2019.65 253.634   2
  -1  -5   4 2015.61 228.684   3
   1   5  -4 2400.30 267.978   3
   1   5  -4 2447.74 282.019   1
  -1  -5   5 1843.97 266.316   2
  -1  -5   5 1711.10 213.454   3
   1   5  -5 1964.18 229.959   3
  -1  -5   6 25841.8 965.854   2
   1   5  -6 26781.5 848.289   3
  -1  -5   6 24161.8 801.387   3
  -1  -5   7 527.204 160.485   2
  -1  -5   7 460.162 126.337   3
   1   5  -7 486.376 117.233   3
  -1  -5   8 280.363 97.2428   3
   1   5  -8 390.352 109.534   3
  -1  -5   9 2369.71 270.247   3
   1   5  -9 2325.85 277.818   3
   1   5 -10 1080.54 217.217   1
  -1  -5  10 925.382 182.712   3
   1   5 -10 1054.09 185.926   3
   1   5 -11 140.700 92.1940   1
   1   5 -11 135.131 70.8422   3
  -1  -5  11 163.270 76.8107   3
   1   5 -12 30.7984 114.217   1
  -1  -5  12 68.1735 64.6468   3
  -1  -5  13 266.372 112.300   3
  -1  -5  14 128.915 65.3378   3
  -1  -5  15 809.421 194.120   3
  -1  -5  16 3422.33 396.670   3
  -1  -5  17 252.868 108.449   3
  -1  -5  18 261.389 128.784   3
  -1  -5  19 132.823 76.0642   3
  -1   5  22 1089.28 289.445   1
  -1   5  23 480.470 213.533   1
  -1   5  24 2038.63 419.055   1
  -1   5  25 368.578 197.162   1
  -1   5  26 420.732 217.228   1
  -1   5  27 135.159 193.826   1
  -1   5  28 5.51399 74.9494   1
   1  -6  28 108.685 117.663   2
   1  -6  27 57.1652 126.094   2
   1  -6  26 0.20173 158.745   2
   1  -6  25-118.731 118.263   2
   1   6  24-22.0380 46.3696   1
   1  -6  24 242.247 184.592   2
   1   6  23 36.3901 83.4744   1
   1  -6  23-15.5568 89.8341   2
   1   6  22 430.282 189.860   1
   1  -6  22 254.659 122.522   2
   1   6  21 925.719 248.174   1
   1  -6  21 588.478 216.199   2
   1  -6  20 364.357 202.727   2
   1  -6  19 435.763 149.276   2
   1  -6  18 510.752 212.210   2
   1  -6  18 402.930 118.692   3
   1  -6  17 1951.73 373.988   2
   1  -6  17 925.746 170.914   3
   1  -6  16 116.138 126.898   2
   1  -6  16 98.9970 61.2932   3
   1  -6  15 43.8236 55.0168   2
   1  -6  15 124.259 72.0268   3
   1  -6  14 110.913 82.9626   2
   1  -6  14 26.6751 29.9038   3
   1  -6  13 1238.62 269.409   2
   1  -6  13 1180.14 168.250   3
   1  -6  12 1007.14 244.761   2
   1  -6  12 862.517 137.301   3
   1  -6  11-91.3004 115.946   2
  -1   6 -11 85.4844 39.7893   1
  -1   6 -10 775.081 121.894   3
   1  -6  10 840.472 222.744   2
  -1   6 -10 834.335 207.108   1
   1  -6  10 815.024 124.955   3
   1  -6   9 1761.24 299.005   2
  -1   6  -9 1834.99 291.634   1
   1  -6   9 1352.25 158.942   3
  -1   6  -9 1469.97 164.024   3
  -1   6  -8 1725.23 286.526   1
   1  -6   8 1542.09 277.397   2
   1  -6   8 1451.63 160.491   3
  -1   6  -8 1581.35 169.465   3
   1  -6   7 2513.66 341.517   2
  -1   6  -7 2657.96 221.155   3
   1  -6   6 1033.42 227.401   2
  -1   6  -6 1002.04 141.500   3
   1  -6   5 2212.52 313.098   2
   1   6   5 2407.80 268.580   2
  -1   6  -5 2168.79 206.473   3
   1  -6   4 124.821 63.6655   2
   1   6   4 368.825 126.359   2
  -1   6  -4 266.663 74.9518   3
   1  -6   3 1182.52 228.572   2
   1   6   3 1321.09 202.222   2
  -1   6  -3 1452.74 175.924   3
   1   6   2 6589.17 448.283   2
  -1   6  -2 6603.07 393.852   3
   1   6   2 6944.15 504.030   3
   1   6   1 4147.72 366.712   2
   1   6   1 4569.97 402.945   3
  -1  -6   0 8007.48 512.211   2
   1   6   0 8296.01 513.519   2
  -1   6   0 8191.80 551.552   2
   1   6   0 8959.89 545.096   3
   1   6  -1 2656.57 300.218   2
  -1  -6   1 2837.64 301.564   2
  -1   6   1 2945.35 336.536   2
   1   6  -1 2924.51 312.729   3
   1   6  -2 881.316 170.845   2
  -1   6   2 999.952 196.915   2
  -1  -6   2 991.635 184.782   2
   1   6  -2 864.179 162.980   3
  -1  -6   3 4316.21 387.078   2
   1   6  -3 4566.31 376.413   3
  -1  -6   3 4416.77 360.197   3
  -1  -6   4 2648.93 328.913   2
   1   6  -4 2499.63 279.290   3
  -1  -6   4 2396.46 270.301   3
  -1  -6   5 445.771 155.587   2
   1   6  -5 401.823 122.898   1
  -1  -6   5 480.746 123.089   3
   1   6  -5 329.831 111.077   3
  -1  -6   6-76.8447 130.487   2
   1   6  -6-44.4900 66.2154   1
  -1  -6   6 93.3885 55.0627   3
   1   6  -6 48.6876 55.9880   3
  -1  -6   7 1449.39 265.285   2
   1   6  -7 1407.84 246.651   1
  -1  -6   7 1341.33 203.821   3
   1   6  -7 1557.06 228.477   3
  -1  -6   8 841.105 189.186   2
   1   6  -8 820.356 198.849   1
  -1  -6   8 871.776 170.234   3
   1   6  -8 976.272 183.830   3
  -1  -6   9 1759.37 291.052   2
   1   6  -9 1939.88 309.366   1
  -1  -6   9 1816.71 251.262   3
   1   6  -9 2102.83 271.576   3
  -1  -6  10 1445.66 274.022   2
   1   6 -10 1881.91 319.379   1
  -1  -6  10 1424.44 222.923   3
   1   6 -10 1534.95 244.698   3
  -1  -6  11 1172.01 252.957   2
   1   6 -11 962.076 233.024   1
  -1  -6  11 930.226 181.531   3
   1   6 -11 1093.29 198.148   3
  -1  -6  12 636.290 186.376   2
   1   6 -12 544.659 140.937   3
  -1  -6  12 471.398 135.341   3
  -1  -6  13 870.603 181.196   3
  -1  -6  14 752.737 172.561   3
  -1  -6  15 150.969 65.8015   3
  -1  -6  16 69.9515 40.4081   3
  -1  -6  17 769.922 193.318   3
  -1  -6  18 1681.26 298.015   3
  -1  -6  19 383.599 151.776   3
  -1   6  23 721.684 276.414   1
  -1   6  24 128.044 157.294   1
  -1  -6  25 159.518 179.936   2
  -1   6  25 695.939 285.579   1
  -1  -6  26 231.702 242.589   2
  -1   6  26 86.7598 120.870   1
  -1  -6  27-113.180 121.963   2
  -1   6  27 92.5725 171.489   1
   1  -7  27 0.66083 63.3796   2
   1  -7  26 4.02484 54.4982   2
   1  -7  25 449.302 260.101   2
   1  -7  24 41.9278 107.418   2
   1  -7  23 187.367 163.753   2
   1   7  23 56.0731 86.4659   1
   1  -7  22-53.7527 88.2664   2
   1   7  22 81.9965 66.4190   1
   1  -7  21 439.765 223.425   2
   1  -7  20 685.653 243.607   2
   1  -7  19 93.1751 100.558   2
   1  -7  18 110.607 96.7852   2
   1  -7  17 119.146 114.484   2
   1  -7  17 4.38559 38.4483   3
   1  -7  16 2146.31 385.931   2
   1  -7  16 1305.57 194.225   3
   1  -7  15 90.7165 84.2298   2
   1  -7  15 69.4024 47.9602   3
   1  -7  14 1000.84 246.725   2
   1  -7  14 1023.70 161.923   3
   1  -7  13 246.178 147.470   2
   1  -7  13 260.366 76.0412   3
   1  -7  12-40.9615 125.976   2
   1  -7  12 47.7055 27.1272   3
   1  -7  11-103.019 118.742   2
  -1   7 -11 48.5334 29.9908   3
   1  -7  11 105.905 53.4693   3
   1  -7  10 1024.01 247.682   2
   1  -7  10 888.767 140.181   3
  -1   7 -10 871.560 141.824   3
  -1   7  -9 345.721 133.696   1
   1  -7   9 597.639 176.243   2
  -1   7  -9 404.314 90.4982   3
  -1   7  -8 860.419 211.742   1
   1  -7   8 587.443 188.092   2
  -1   7  -8 711.763 125.113   3
   1  -7   7 324.944 162.176   2
  -1   7  -7 175.480 56.2499   3
   1   7   6 11967.5 672.512   2
  -1   7  -6 12373.7 771.498   2
   1  -7   6 12632.1 769.275   2
  -1   7  -6 12147.5 535.968   3
  -1   7  -5 3225.20 396.067   2
   1  -7   5 3045.35 377.513   2
   1   7   5 3012.92 341.917   2
  -1   7  -5 2991.04 269.421   3
   1  -7   4 4327.31 444.415   2
   1   7   4 4579.04 412.111   2
  -1   7  -4 4260.01 326.136   3
   1  -7   3 10284.7 650.430   2
   1   7   3 10098.7 608.236   2
  -1   7  -3 9673.88 506.608   3
   1   7   2 963.939 187.475   2
  -1   7  -2 999.065 168.824   3
   1   7   2 1096.02 220.810   3
   1   7   1 756.046 171.806   2
  -1   7  -1 790.372 203.628   2
   1   7   1 625.652 166.074   3
  -1   7   0 132.271 74.8605   2
   1   7   0 79.8240 46.1091   2
   1   7   0 13.2772 66.1320   3
  -1  -7   1 8859.27 569.338   2
  -1   7   1 9428.93 638.674   2
   1   7  -1 8870.25 594.341   2
   1   7  -1 8384.72 568.751   3
   1   7  -2 1471.08 241.401   2
  -1  -7   2 1526.80 244.793   2
  -1   7   2 1465.89 245.951   2
   1   7  -2 1265.33 220.262   3
  -1  -7   3 93.5498 92.0081   2
  -1   7   3 143.706 96.1465   2
   1   7  -3 193.459 73.9233   3
  -1  -7   4 33.5973 65.1150   2
   1   7  -4 183.116 95.3080   3
   1   7  -5 8191.07 632.412   1
  -1  -7   5 8497.95 626.210   2
  -1  -7   5 7380.19 502.302   3
   1   7  -5 8473.80 543.953   3
  -1  -7   6 3633.73 418.123   2
   1   7  -6 3557.97 409.690   1
  -1  -7   6 3533.63 344.797   3
   1   7  -6 3833.64 370.955   3
  -1  -7   7 737.311 204.802   2
   1   7  -7 691.226 184.398   1
  -1  -7   7 536.806 136.365   3
   1   7  -7 542.831 133.436   3
  -1  -7   8 303.456 139.953   2
   1   7  -8 366.539 145.712   1
  -1  -7   8 332.700 115.039   3
   1   7  -8 530.256 147.525   3
  -1  -7   9 467.265 169.646   2
   1   7  -9 513.698 181.740   1
  -1  -7   9 304.804 107.325   3
   1   7  -9 380.789 126.687   3
  -1  -7  10 2203.97 362.439   2
  -1  -7  10 2068.15 276.585   3
   1   7 -10 2323.58 292.297   3
  -1  -7  11 2274.00 357.688   2
  -1  -7  11 2163.83 288.931   3
   1   7 -11 2293.98 311.825   3
  -1  -7  12 1475.47 299.974   2
  -1  -7  12 1788.01 263.210   3
   1   7 -12 1372.66 241.472   3
   1   7 -13 443.450 131.640   3
  -1  -7  13 397.543 175.212   2
  -1  -7  13 256.768 127.376   3
  -1  -7  14 394.145 196.800   2
  -1  -7  14 332.531 126.258   3
  -1  -7  15 5930.34 638.865   2
  -1  -7  15 3339.31 384.153   3
  -1  -7  16 859.600 284.715   2
  -1  -7  16 476.056 144.592   3
  -1  -7  17 198.009 117.644   2
  -1  -7  17 133.880 83.8436   3
  -1  -7  18 6.33214 107.131   2
  -1  -7  18 17.0976 36.2879   3
  -1  -7  19 162.808 145.621   2
  -1  -7  20 261.117 156.465   2
  -1  -7  21 253.284 144.822   2
  -1  -7  22 20.5600 82.0910   2
  -1  -7  23-141.123 127.946   2
  -1  -7  24 41.8169 83.6236   2
  -1  -7  25 229.258 185.993   2
  -1   7  25 302.740 204.192   1
  -1  -7  26 233.321 223.890   2
  -1   7  26 441.562 271.399   1
  -1   7  27 191.147 192.723   1
   1  -8  26 214.877 162.516   2
   1  -8  25 98.7800 152.233   2
   1  -8  24 47.9176 111.057   2
   1  -8  23 175.542 176.310   2
   1  -8  22 13.3657 62.9574   2
   1  -8  21 486.478 225.307   2
   1  -8  20 18.6972 66.2176   2
   1  -8  19-128.606 88.0448   2
   1  -8  18 536.799 239.511   2
   1  -8  17-121.471 109.145   2
   1  -8  16 69.2196 120.916   2
   1  -8  16 109.575 66.2650   3
   1  -8  15 271.575 121.535   2
   1  -8  15 270.719 87.1858   3
   1  -8  14 260.669 146.171   2
   1  -8  14 92.2197 53.8046   3
   1  -8  13-6.58148 61.6437   2
   1  -8  13-3.93603 21.4831   3
   1  -8  12 113.802 58.1972   2
   1  -8  11 321.962 178.085   2
  -1   8 -11 219.301 60.5465   3
   1  -8  10-217.738 105.460   2
  -1   8 -10 16.9617 36.2922   3
   1  -8   9 798.556 228.513   2
  -1   8  -9 853.552 151.610   3
   1  -8   8 1534.63 306.473   2
   1   8   8 1115.08 223.051   2
  -1   8  -8 1822.93 216.832   3
   1  -8   7 160.434 104.441   2
   1   8   7 61.5084 69.0040   2
  -1   8  -7 74.6794 83.6892   3
   1   8   6 30.0658 29.9528   2
   1  -8   6 56.6317 113.092   2
  -1   8  -6 98.6414 77.4366   2
  -1   8  -6 133.289 85.9110   3
  -1   8  -5 206.495 106.214   2
   1  -8   5 228.192 101.446   2
   1   8   5 252.743 110.314   2
  -1   8  -5 344.924 108.188   3
   1   8   4 176.921 108.418   2
   1  -8   4 254.189 144.133   2
  -1   8  -4 262.808 139.177   2
  -1   8  -4-6.66474 72.5169   3
   1   8   3 2595.38 335.730   2
  -1   8  -3 2667.50 377.243   2
  -1   8  -3 2525.99 284.984   3
   1   8   3 2486.69 358.047   3
  -1   8  -2 447.689 152.869   2
   1   8   2 776.483 190.982   2
  -1   8  -2 450.686 133.544   3
   1   8   2 457.213 152.887   3
   1   8   1 62.9003 32.6717   2
  -1   8  -1 27.7206 43.3682   2
   1   8   1 91.6144 88.2515   3
  -1   8  -1 158.002 91.4479   3
  -1   8   0 128.061 102.499   2
   1   8   0 82.1397 90.6360   2
   1   8   0-57.0380 90.0887   3
   1   8  -1 439.965 140.083   2
  -1  -8   1 428.242 139.843   2
  -1   8   1 383.294 134.370   2
   1   8  -1 261.206 106.058   3
  -1   8   2 205.922 127.421   2
   1   8  -2 1.89275 58.8187   2
  -1  -8   2 125.405 50.0124   2
   1   8  -2 40.2989 61.5869   3
  -1  -8   3 205.637 93.4953   2
  -1   8   3 421.089 165.097   2
   1   8  -3 337.221 108.252   3
  -1  -8   4 6726.53 579.567   2
  -1   8   4 7531.29 617.992   2
   1   8  -4 7150.48 529.353   3
   1   8  -5 2638.30 379.856   1
  -1  -8   5 2701.73 379.953   2
   1   8  -5 2569.09 333.731   3
   1   8  -6 132.295 92.3900   1
  -1  -8   6 222.967 114.361   2
   1   8  -6 473.922 145.669   3
  -1  -8   7 359.444 165.973   2
  -1  -8   7 129.047 74.1037   3
   1   8  -7 52.9625 52.3680   3
  -1  -8   8 5348.11 554.164   2
   1   8  -8 4791.36 445.104   3
  -1  -8   8 4484.48 420.100   3
  -1  -8   9 89.5335 55.9342   2
  -1  -8   9 108.677 72.9313   3
   1   8  -9 49.1608 66.2911   3
  -1  -8  10 12.8406 84.4358   2
  -1  -8  10-16.2578 52.7725   3
   1   8 -10-57.8250 65.0046   3
  -1  -8  11 1928.22 372.321   2
  -1  -8  11 1526.31 245.720   3
   1   8 -11 2051.47 297.560   3
  -1  -8  12 1589.57 342.831   2
  -1  -8  12 940.432 198.854   3
   1   8 -12 1190.15 227.367   3
  -1  -8  13 90.4570 57.6034   2
  -1  -8  13 204.674 92.9836   3
   1   8 -13 230.346 115.924   3
  -1  -8  14 1576.51 340.878   2
   1   8 -14 1562.53 265.969   3
  -1  -8  14 1188.33 233.195   3
  -1  -8  15 470.196 211.231   2
  -1  -8  15 233.755 103.659   3
  -1  -8  16 676.665 259.951   2
  -1  -8  16 696.454 199.085   3
  -1  -8  17 542.622 205.531   2
  -1  -8  17 602.461 168.018   3
  -1  -8  18 422.269 179.689   2
  -1  -8  19 545.285 227.285   2
  -1  -8  20 30.3608 63.0726   2
  -1  -8  21-249.721 174.093   2
  -1  -8  22-77.5290 102.975   2
  -1  -8  23 83.5032 134.919   2
  -1  -8  24 12.8930 149.559   2
  -1  -8  25 66.6909 145.429   2
  -1   8  26 96.3440 161.574   1
   1  -9  24 89.2468 168.045   2
   1  -9  23 64.5430 131.628   2
   1  -9  22-163.253 139.028   2
   1  -9  21 34.6310 79.8706   2
   1  -9  20-78.4979 79.9036   2
   1  -9  19 135.264 158.960   2
   1  -9  18 175.393 139.612   2
   1  -9  17-249.986 154.135   2
   1  -9  16 164.888 134.338   2
   1  -9  15 819.981 271.933   2
   1  -9  14 282.525 163.821   2
   1  -9  13 88.6137 127.209   2
   1  -9  12 11.7759 61.2014   2
  -1   9 -12 62.0163 34.2585   3
   1  -9  11 2259.61 391.857   2
  -1   9 -11 2223.66 246.107   3
   1   9  10 31.8852 56.2467   2
   1  -9  10 55.2321 94.8768   2
  -1   9 -10 126.452 62.6029   3
   1  -9   9 1534.08 307.288   2
   1   9   9 1326.16 265.299   2
  -1   9  -9 1592.41 214.014   3
   1   9   8 74.2608 67.6879   2
   1  -9   8-72.6637 58.5723   2
  -1   9  -8 9.94511 32.6503   3
   1   9   7 297.100 129.322   2
   1  -9   7 273.971 163.513   2
  -1   9  -7 305.037 91.4786   3
   1   9   6 134.138 76.6090   2
   1  -9   6-28.6697 81.9623   2
  -1   9  -6 149.285 65.3960   3
   1   9   5 744.892 189.696   2
   1  -9   5 902.345 242.439   2
  -1   9  -5 1041.19 189.088   3
   1   9   4 498.990 159.720   2
  -1   9  -4 552.920 139.207   3
   1   9   4 671.771 206.141   3
   1   9   3 1580.96 280.687   2
   1   9   3 1992.22 341.819   3
  -1   9  -3 1779.78 261.616   3
   1   9   2 165.849 86.9017   2
   1   9   2 387.696 131.745   3
  -1   9  -2 404.249 136.427   3
   1   9   1 1381.54 270.014   2
  -1   9  -1 1836.38 279.983   3
   1   9   1 2067.87 333.205   3
  -1   9   0 145.816 73.7169   2
   1   9   0 12.1953 36.3677   2
  -1   9   0-44.3341 90.1773   3
   1   9   0-75.9582 99.0854   3
   1   9  -1 1868.50 318.806   2
  -1   9   1 2205.26 363.215   2
   1   9  -1 1814.50 303.518   3
  -1   9   2 275.966 135.107   2
   1   9  -2 147.311 105.990   2
  -1  -9   2 74.7450 112.809   2
   1   9  -2 140.614 94.7681   3
  -1  -9   3 3164.91 417.840   2
  -1   9   3 3760.72 471.779   2
   1   9  -3 3470.97 397.426   3
  -1   9   4 386.072 165.440   2
  -1  -9   4 143.228 87.4617   2
   1   9  -4 110.525 66.0925   3
  -1   9   5 3333.22 440.910   2
  -1  -9   5 2938.55 407.670   2
   1   9  -5 3018.63 384.771   3
  -1  -9   6-35.9987 89.6583   2
  -1   9   6 189.104 132.546   2
   1   9  -6 218.880 96.8576   3
  -1  -9   7 723.684 208.003   2
   1   9  -7 692.278 186.633   3
  -1  -9   8-119.428 108.118   2
   1   9  -8 26.2032 95.3284   3
  -1  -9   9 726.719 206.068   2
  -1  -9   9 600.275 163.701   3
   1   9  -9 699.921 180.369   3
  -1  -9  10 11.8054 74.4549   2
  -1  -9  10 40.6158 49.2854   3
   1   9 -10 114.530 79.9181   3
  -1  -9  11 286.719 123.399   2
  -1  -9  11 24.8320 55.9105   3
   1   9 -11 360.485 125.041   3
  -1  -9  12 283.242 106.040   2
  -1  -9  12 250.066 107.045   3
   1   9 -12 239.120 108.260   3
  -1  -9  13 95.6887 122.953   2
  -1  -9  13 34.0974 28.0204   3
   1   9 -13 77.8524 69.9497   3
  -1  -9  14 410.695 199.519   2
  -1  -9  14 81.9765 62.7339   3
   1   9 -14 265.411 106.677   3
  -1  -9  15 3904.34 571.451   2
  -1  -9  15 3281.60 393.720   3
  -1  -9  16 36.5680 113.557   2
  -1  -9  17 44.0592 103.607   2
  -1  -9  18 55.0586 79.1684   2
  -1  -9  19 136.692 79.5696   2
  -1  -9  20 60.6745 71.1522   2
  -1  -9  21-0.20055 74.6365   2
  -1  -9  22-45.7147 86.8697   2
  -1  -9  23 71.0222 125.496   2
  -1  -9  24 24.8462 121.388   2
   1 -10  23 305.151 245.545   2
   1 -10  22 393.201 246.347   2
   1 -10  21 0.20839 64.0138   2
   1 -10  20-222.369 158.158   2
   1 -10  19-176.982 140.692   2
   1 -10  18 341.556 182.757   2
   1 -10  17 124.775 103.001   2
   1 -10  16 824.964 288.250   2
   1 -10  15 194.146 155.751   2
   1 -10  14 63.4017 111.532   2
   1 -10  13 122.062 107.196   2
  -1  10 -13 119.049 69.6886   3
   1 -10  12 365.804 191.087   2
  -1  10 -12 241.173 93.4030   3
   1 -10  11-233.740 155.768   2
  -1  10 -11 104.181 84.1265   3
   1 -10  10-48.4304 72.2392   2
  -1  10 -10 233.432 97.5308   3
   1 -10   9 297.480 160.479   2
   1  10   9 126.550 89.3815   2
  -1  10  -9 94.9423 65.6406   3
   1  10   8 1332.93 283.364   2
   1 -10   8 1313.45 307.444   2
  -1  10  -8 1321.92 217.809   3
   1  10   7 113.830 117.936   2
   1 -10   7-26.1071 83.9411   2
  -1  10  -7 56.2536 69.5074   3
   1  10   6 942.370 231.737   2
   1 -10   6 685.499 226.182   2
  -1  10  -6 622.216 166.595   3
   1  10   5 1225.89 270.396   2
  -1  10  -5 1111.28 222.208   3
   1  10   5 1333.60 315.175   3
   1  10   4 459.077 161.532   2
  -1  10  -4 273.507 91.6352   3
   1  10   4 438.314 195.290   3
   1  10   3-29.6033 83.3663   2
   1  10   3 49.3594 89.4812   3
  -1  10  -3-81.1762 65.5598   3
  -1  10  -2 2167.27 312.757   3
   1  10   2 2144.63 357.995   3
   1  10   1 954.424 244.244   3
  -1  10  -1 1111.74 229.061   3
  -1  10   0 533.972 168.198   3
   1  10   0 487.571 153.719   3
  -1  10   1 744.273 200.867   3
   1  10  -1 909.818 221.204   3
   1  10  -2 6566.83 603.851   3
  -1 -10   3 29.7762 52.8155   2
   1  10  -3 78.5494 72.6161   3
  -1 -10   4 276.199 141.740   2
   1  10  -4 363.247 138.402   3
  -1 -10   5-85.6759 90.5299   2
   1  10  -5-15.3063 73.1019   3
  -1 -10   6 332.577 136.103   2
   1  10  -6 425.090 161.433   3
  -1 -10   7 408.097 172.121   2
   1  10  -7 300.329 113.973   3
  -1 -10   8 3152.93 457.976   2
   1  10  -8 2729.24 363.994   3
  -1 -10   9 486.692 224.745   2
   1  10  -9 305.796 114.498   3
  -1 -10  10-3.39918 111.214   2
   1  10 -10-110.645 105.777   3
  -1 -10  11 434.899 159.636   2
  -1 -10  11 260.290 112.151   3
   1  10 -11 129.663 81.1901   3
  -1 -10  12 727.257 247.379   2
  -1 -10  12 649.181 176.886   3
   1  10 -12 775.413 216.351   3
  -1 -10  13 314.803 206.084   2
  -1 -10  13 192.464 90.5964   3
   1  10 -13 121.335 97.7169   3
  -1 -10  14 1111.33 321.842   2
   1  10 -14 913.587 212.827   3
  -1 -10  15 377.815 187.228   2
   1  10 -15 258.039 133.654   3
  -1 -10  16 40.4652 76.2707   2
  -1 -10  17 210.900 161.313   2
  -1 -10  18 275.358 165.961   2
  -1 -10  19 0.19823 134.068   2
  -1 -10  20 153.403 149.911   2
  -1 -10  21 67.6182 148.348   2
  -1 -10  22 4.43036 88.8646   2
   1 -11  21-145.571 137.936   2
   1 -11  20-66.3978 98.4545   2
   1 -11  19 210.561 200.819   2
   1 -11  18 103.949 65.0592   2
   1 -11  17-43.1816 73.3371   2
   1 -11  16 0.37350 81.2728   2
   1 -11  15 1035.72 326.731   2
   1 -11  14 301.450 172.296   2
   1 -11  13 300.952 184.885   2
  -1  11 -13 280.399 99.3655   3
   1 -11  12-119.095 124.661   2
  -1  11 -12 30.2339 54.9019   3
   1 -11  11 155.858 146.648   2
  -1  11 -11 161.700 71.0963   3
   1 -11  10 1140.48 301.224   2
  -1  11 -10 1045.28 197.892   3
   1 -11   9 1423.00 325.973   2
  -1  11  -9 1586.67 243.436   3
   1 -11   8 288.714 134.781   2
  -1  11  -8 199.280 103.140   3
   1 -11   7 334.486 176.633   2
  -1  11  -7 371.245 131.373   3
   1  11   6 2860.85 492.526   3
  -1  11  -6 2315.11 328.298   3
  -1  11  -5 1103.31 223.958   3
   1  11   5 1213.64 301.202   3
   1  11   4 679.250 223.137   3
  -1  11  -4 794.641 201.259   3
   1  11   3-199.951 148.949   3
  -1  11  -3 52.2071 79.6812   3
  -1  11  -2 1072.79 230.808   3
   1  11   2 1334.08 309.439   3
  -1  11  -1 289.223 132.230   3
   1  11   1 353.810 184.357   3
   1  11   0-112.641 102.203   3
  -1  11   0 139.603 108.940   3
   1  11  -1 1341.34 296.184   3
  -1  11   1 1408.90 309.595   3
   1  11  -2 196.787 143.963   3
  -1  11   2 114.229 95.9842   3
   1  11  -3 230.135 99.5462   3
  -1 -11   4 229.192 160.802   2
   1  11  -4 263.700 142.393   3
  -1 -11   5 1297.65 310.990   2
   1  11  -5 1036.90 255.537   3
  -1 -11   6 171.323 104.332   2
   1  11  -6-37.7269 124.432   3
  -1 -11   7 594.880 229.138   2
   1  11  -7 574.090 172.885   3
  -1 -11   8 121.215 115.179   2
   1  11  -8 140.041 112.273   3
  -1 -11   9 420.009 206.023   2
   1  11  -9 1025.09 250.928   3
  -1 -11  10-59.2017 106.794   2
   1  11 -10 75.7120 109.755   3
  -1 -11  11 1341.11 350.150   2
   1  11 -11 1173.47 253.142   3
  -1 -11  12 161.954 123.870   2
   1  11 -12 115.127 47.8458   3
  -1 -11  13 212.819 164.772   2
   1  11 -13 146.291 106.205   3
  -1 -11  14 9.36049 74.7082   2
   1  11 -14 45.7690 40.8244   3
  -1 -11  15 36.8498 90.1476   2
   1  11 -15-34.9320 72.7954   3
  -1 -11  16 245.935 203.008   2
  -1 -11  17 192.144 172.780   2
  -1 -11  18 218.428 168.886   2
  -1 -11  19 36.7394 131.093   2
  -1 -11  20-189.057 153.195   2
  -1 -11  21-39.9076 87.5262   2
   1 -12  19 0.22157 148.096   2
   1 -12  18-159.057 140.942   2
   1 -12  17-171.390 143.796   2
   1 -12  16 56.9727 111.150   2
   1 -12  15 142.321 124.252   2
   1 -12  14 242.068 134.494   2
   1 -12  13 525.903 256.390   2
   1 -12  12 411.435 211.942   2
  -1  12 -12 247.544 97.4944   3
   1 -12  11 787.666 276.777   2
  -1  12 -11 537.947 145.420   3
   1 -12  10 81.6394 102.238   2
  -1  12 -10 61.7854 66.3036   3
   1 -12   9 239.329 141.530   2
  -1  12  -9 157.038 110.973   3
   1  12   8 162.314 116.826   3
  -1  12  -8 368.966 128.141   3
   1  12   7 1860.84 430.533   3
  -1  12  -7 1419.37 264.461   3
   1  12   6-101.055 84.1691   3
  -1  12  -6 169.051 100.327   3
  -1  12  -5-49.7828 55.2986   3
   1  12   5 254.933 181.845   3
   1  12   4 11.8780 65.9502   3
  -1  12  -4 128.523 107.778   3
  -1  12  -3 762.781 219.323   3
   1  12   3 780.653 244.374   3
  -1  12  -2 449.095 162.441   3
   1  12   2 333.011 190.578   3
  -1  12  -1 204.434 107.746   3
   1  12   1 1882.66 444.368   3
  -1  12   0 180.430 193.047   3
   1  12   0 459.446 198.880   3
  -1  12   1-53.9320 63.3948   3
   1  12  -1 361.439 175.935   3
  -1  12   2 3489.81 509.325   3
   1  12  -2 3790.18 496.605   3
   1  12  -3 1802.63 368.269   3
  -1  12   3 2118.49 395.535   3
   1  12  -4 194.771 118.785   3
  -1 -12   5 71.8201 89.7875   2
   1  12  -5 171.502 133.935   3
  -1 -12   6 300.776 175.876   2
   1  12  -6 128.288 86.5704   3
  -1 -12   7 228.300 145.089   2
   1  12  -7 81.6320 95.0714   3
  -1 -12   8 634.518 244.277   2
   1  12  -8 673.785 204.122   3
  -1 -12   9 292.932 156.853   2
   1  12  -9 290.553 131.692   3
  -1 -12  10 60.5029 116.341   2
   1  12 -10-66.1363 78.6092   3
  -1 -12  11 231.534 182.361   2
   1  12 -11 67.9324 69.2576   3
  -1 -12  12 332.828 171.609   2
   1  12 -12 529.811 170.190   3
  -1 -12  13 381.430 217.512   2
   1  12 -13 199.345 113.333   3
  -1 -12  14 46.1446 79.0725   2
   1  12 -14 69.1701 102.264   3
  -1 -12  15 97.8232 136.017   2
   1  12 -15-38.0196 44.7668   3
  -1 -12  16 193.121 146.185   2
  -1 -12  17 10.0944 100.195   2
  -1 -12  18-104.904 120.343   2
  -1 -12  19-153.424 142.062   2
   1 -13  17-58.2434 95.6018   2
   1 -13  16 27.7261 219.833   2
   1 -13  15 201.658 165.906   2
   1 -13  14 347.142 241.997   2
   1 -13  13-53.9889 90.6554   2
   1 -13  12 921.658 324.221   2
   1 -13  11 129.429 173.364   2
   1  13  10 898.282 319.274   3
  -1  13 -10 751.606 182.373   3
   1  13   9 36.1459 117.960   3
  -1  13  -9 139.212 99.9308   3
   1  13   8-67.5670 148.254   3
  -1  13  -8 90.6550 96.8498   3
   1  13   7 150.533 137.856   3
  -1  13  -7 139.694 82.4020   3
   1  13   6 461.035 209.421   3
  -1  13  -6 285.541 117.958   3
   1  13   5-129.808 179.440   3
  -1  13  -5 211.386 121.760   3
  -1  13  -4 600.155 185.282   3
   1  13   4 1053.38 306.858   3
  -1  13  -3 73.0614 83.9466   3
   1  13   3-122.085 103.029   3
   1  13   2 34.7330 112.989   3
  -1  13  -2 27.7487 61.5863   3
   1  13   1 486.775 207.144   3
  -1  13  -1 237.392 139.148   3
  -1  13   0 280.003 137.527   3
   1  13   0 691.245 253.730   3
   1  13  -1-9.07592 78.2122   3
  -1  13   1 217.509 145.944   3
   1  13  -2 240.024 182.326   3
  -1  13   2-82.2002 56.1004   3
   1  13  -3 118.958 110.567   3
  -1  13   3 453.922 202.096   3
  -1  13   4-65.8258 110.003   3
   1  13  -4 93.0163 48.7017   3
  -1  13   5-178.617 148.347   3
   1  13  -5-83.0261 109.962   3
   1  13  -6-33.8936 64.9148   3
  -1 -13   7-182.030 172.676   2
   1  13  -7 92.7271 87.3072   3
  -1 -13   8-97.9189 117.067   2
   1  13  -8 140.706 113.541   3
  -1 -13   9 265.787 186.206   2
   1  13  -9 262.446 146.830   3
  -1 -13  10 164.535 153.823   2
   1  13 -10-77.8674 87.9005   3
  -1 -13  11-53.8791 107.606   2
   1  13 -11 214.152 159.106   3
  -1 -13  12 0.38621 91.0297   2
   1  13 -12-35.1602 40.8470   3
  -1 -13  13 265.889 179.105   2
   1  13 -13 97.1863 101.869   3
  -1 -13  14 142.469 188.163   2
  -1 -13  15-0.21148 78.3870   2
  -1 -13  16 91.4585 147.853   2
  -1 -13  17 104.885 150.751   2
   1 -14  14 187.397 171.885   2
   1  14  13-170.736 153.554   3
   1  14  12 73.2226 144.678   3
   1  14  11 284.592 175.419   3
   1  14  10 59.3507 147.842   3
   1  14   9 1543.66 397.684   3
   1  14   8 15.2080 98.4979   3
  -1  14  -8 20.7718 86.9093   3
   1  14   7 472.962 250.790   3
  -1  14  -7 247.091 112.036   3
   1  14   6 8.05428 91.6399   3
  -1  14  -6 1.66629 56.3312   3
  -1  14  -5 40.7737 96.1928   3
   1  14   5 175.069 172.025   3
   1  14   4 65.8100 160.801   3
  -1  14  -4 42.8532 68.2026   3
   1  14   3 1151.00 345.328   3
  -1  14  -3 1243.07 300.057   3
  -1  14  -2 231.385 138.256   3
   1  14   2 81.9268 139.986   3
   1  14   1 129.167 101.398   3
  -1  14  -1 202.636 140.110   3
   1  14   0-4.80809 89.2724   3
  -1  14   0 0.15195 137.197   3
   1  14  -1 51.1989 66.7779   3
  -1  14   1-69.0802 88.2260   3
   1  14  -2-218.488 140.942   3
  -1  14   2 6.90113 94.6941   3
   1  14  -3 579.942 231.639   3
  -1  14   3 269.353 152.199   3
   1  14  -4 0.14987 51.1609   3
  -1  14   4-26.3392 90.8188   3
  -1  14   5-90.1398 107.071   3
   1  14  -5-116.812 112.897   3
  -1  14   6 21.1487 72.0519   3
   1  14  -6 78.6068 82.4434   3
   1  14  -7 360.680 174.063   3
   1  14  -8 93.7703 50.5330   3
  -1 -14   9 178.499 146.370   2
   1  14  -9-59.5159 68.6699   3
  -1 -14  10 183.656 180.960   2
   1  14 -10-39.7116 63.4989   3
  -1 -14  11 249.602 191.920   2
   1  14 -11 135.062 134.884   3
  -1 -14  12 593.129 280.451   2
  -1 -14  13 228.953 224.848   2
  -1 -14  14-0.21946 89.8347   2
  -1 -14  15 76.6701 152.647   2
   1  15  12 12.3514 83.9311   3
   1  15  11-40.2716 142.245   3
   1  15  10 251.659 196.627   3
   1  15   9 156.177 168.827   3
   1  15   8 268.054 116.416   3
   1  15   7 80.0584 125.594   3
   1  15   6-90.0288 74.9123   3
  -1  15  -6 100.559 122.436   3
   1  15   5 31.0879 180.837   3
  -1  15  -5 101.826 116.482   3
   1  15   4-79.8661 107.472   3
  -1  15  -4 108.836 118.007   3
  -1  15  -3-69.1188 105.195   3
   1  15   3-236.248 159.924   3
  -1  15  -2 9.25497 53.9646   3
   1  15   2-185.876 132.313   3
   1  15   1-232.237 166.299   3
  -1  15  -1-200.239 134.554   3
   1  15   0 259.856 131.256   3
  -1  15   0 175.246 152.177   3
  -1  15   1 202.929 134.466   3
   1  15  -1 337.489 202.445   3
   1  15  -2 176.960 156.011   3
  -1  15   2 131.207 106.574   3
   1  15  -3-98.4329 114.193   3
  -1  15   3 27.3316 77.5550   3
  -1  15   4 33.0239 105.514   3
   1  15  -4 27.3066 161.547   3
  -1  15   5-88.4525 110.671   3
   1  15  -5 67.0628 85.0321   3
  -1  15   6-172.370 120.381   3
   1  15  -6 52.0696 121.662   3
  -1  15   7-57.9607 97.3483   3
   1  15  -7 61.7841 66.0722   3
  -1  15   8 93.4750 87.4353   3
   1  15  -8 2.24667 82.3821   3
  -1  15   9-71.0687 105.523   3
   1  15  -9-68.1318 81.5963   3
  -1 -15  11-142.007 136.749   2
  -1 -15  12 261.612 223.456   2
   1  16   9 193.770 207.924   3
   1  16   8-215.080 173.215   3
   1  16   7 12.9370 128.940   3
   1  16   6-39.3899 100.221   3
   1  16   5 12.9649 136.699   3
   1  16   4-50.6991 91.3170   3
  -1  16  -4 158.972 158.065   3
  -1  16  -3 61.4651 96.3363   3
   1  16   3 47.4067 124.659   3
  -1  16  -2-21.0376 57.2489   3
   1  16   2 0.21082 78.5623   3
   1  16   1 31.6751 102.377   3
  -1  16  -1-279.667 162.671   3
  -1  16   0 8.00238 70.6140   3
   1  16   0 64.4711 75.2569   3
   1  16  -1-244.241 162.234   3
  -1  16   1 0.75597 74.9458   3
  -1  16   2 7.49802 93.7180   3
   1  16  -2 18.7293 84.1216   3
  -1  16   3 0.20354 122.159   3
   1  16  -3 114.965 138.946   3
  -1  16   4 0.21097 101.814   3
   1  16  -4 17.8517 126.399   3
  -1  16   5 182.725 194.046   3
   1  16  -5 70.4950 131.104   3
  -1  16   6 104.558 158.915   3
   1  16  -6 17.8752 63.9461   3
  -1  16   7-234.511 174.692   3
   1  16  -7-2.82096 43.8333   3
  -1  16   8 66.3883 126.926   3
  -1  16   9 138.119 188.353   3
  -1  16  10 345.033 313.796   3
   1  17   6-224.174 180.690   3
   1  17   5 42.6808 170.720   3
   1  17   4 232.587 221.412   3
   1  17   3-55.1720 98.5759   3
   1  17   2-328.147 202.830   3
   1  17   1 0.22471 76.1303   3
  -1  17  -1 0.19197 52.9490   3
  -1  17   0 106.377 113.750   3
   1  17   0 182.535 229.573   3
   1  17  -1-288.277 181.547   3
  -1  17   1 42.4820 109.731   3
   1  17  -2 58.2222 114.734   3
  -1  17   2 3.19624 53.1633   3
  -1  17   3 128.408 176.925   3
   1  17  -3 58.4425 91.7421   3
  -1  17   4 0.91562 127.863   3
   1  17  -4 5.68380 143.868   3
  -1  17   5 21.7717 159.511   3
  -1  17   6 26.4255 121.230   3
  -1  17   7 38.7030 200.958   3
   1  18   1 227.541 174.286   3
   1  18   0 0.23285 115.114   3
   2   0  25-307.738 156.848   1
   2   0  24 470.702 171.917   1
   2   0  23-271.512 159.658   1
   2   0  22 267.873 159.577   1
   2   0  21-417.717 183.330   1
   2   0  20 7441.18 624.393   1
   2   0  19-49.5690 103.296   1
   2   0  18 2165.98 301.870   1
   2   0  17-143.683 131.350   1
   2   0  16 625.702 143.002   1
   2   0  15 50.2470 45.0460   1
   2   0  14 3790.11 359.554   1
   2   0  13-20.7345 37.4809   1
   2   0  12 223.479 72.0897   1
   2   0  11-21.2606 48.7757   1
   2   0  10 16176.4 595.068   1
   2   0   9-60.4561 90.5437   1
  -2   0  -9-8.59571 30.1865   1
  -2   0  -8 878.112 121.773   1
   2   0   8 935.020 118.177   1
   2   0   7-72.6696 56.8318   1
  -2   0  -7 4.32598 28.3730   1
  -2   0  -6 1415.52 128.583   1
   2   0   5-27.7043 38.4710   2
  -2   0  -5 129.236 37.1621   1
   2   0   4 76.1971 27.5143   2
   2   0   4 89.6653 47.3707   3
  -2   0  -4 220.382 51.5170   1
  -2   0  -3 49.2686 23.3449   2
   2   0   3 80.6488 41.5714   3
   2   0   2 54055.5 736.276   3
  -2   0  -2 53373.0 738.378   3
  -2   0  -1 41.1678 26.5909   3
   2   0   1 40.8436 44.6642   3
   2   0   0 3750.63 209.164   3
  -2   0   0 3430.96 205.069   3
  -2   0   1 61.5033 50.0261   3
  -2   0   2 44891.8 848.064   3
  -2   0   3 16.7935 39.6792   3
  -2   0   4 39597.3 902.322   3
  -2   0   5 8.59327 40.3021   3
  -2   0   6 1434.00 199.072   3
  -2   0   7 67.6645 61.2875   3
  -2   0   8 3328.54 328.102   3
  -2   0   9-54.9259 93.6119   3
  -2   0  10 2708.28 318.159   3
  -2   0  10 3195.40 404.804   1
  -2   0  11-236.113 141.952   1
  -2   0  12 6735.95 550.995   1
  -2   0  13 32.2110 33.4196   3
  -2   0  13 58.5847 106.134   1
  -2   0  14-18.2066 53.3640   3
  -2   0  14 14.2782 66.1391   1
  -2   0  15-32.4930 93.8252   3
  -2   0  15 118.541 115.807   1
  -2   0  16 2000.30 347.976   3
  -2   0  16 1724.83 316.048   1
  -2   0  17 159.858 117.340   1
  -2   0  18 616.799 219.116   1
  -2   0  19 238.814 110.477   1
  -2   0  20 828.791 265.253   1
  -2   0  21-40.7885 89.2007   1
  -2   0  22 2298.18 434.704   1
  -2   0  23-20.5218 94.6241   1
  -2   0  24 3.05345 89.9854   1
  -2   0  25-137.598 137.183   1
  -2   0  26 498.882 228.681   1
  -2   0  27 63.2557 150.720   1
  -2   0  28 32.3220 103.049   1
  -2   0  29-0.21300 80.1345   1
  -2   0  30-175.875 147.985   1
   2   1  27 163.163 127.026   1
   2   1  26-247.587 136.405   1
   2   1  25-101.813 99.9112   1
   2   1  24-244.698 155.832   1
   2   1  23 1273.66 279.276   1
   2   1  22 13.8986 48.4187   1
   2  -1  21 745.144 168.875   1
   2   1  21 993.582 229.313   1
   2  -1  20-203.457 155.348   1
   2   1  20-7.45939 71.9994   1
   2  -1  19 1134.60 229.684   1
   2   1  19 1434.76 268.441   1
   2  -1  18-154.921 164.262   1
   2   1  18 468.695 182.864   1
   2  -1  17 6250.15 540.108   1
   2   1  17 6828.97 528.790   1
   2   1  16 225.928 129.122   1
   2  -1  16 162.876 43.9294   1
   2   1  15 136.751 61.9834   1
   2  -1  15-52.1560 82.6323   1
   2  -1  14 1248.72 195.172   1
   2   1  14 1187.68 216.713   1
  -2   1 -13 8897.45 570.321   1
   2  -1  13 8914.17 557.668   1
   2   1  13 9449.07 528.192   1
   2   1  12 637.153 130.952   1
   2  -1  12 640.270 144.120   1
  -2   1 -12 502.558 129.234   1
   2  -1  11 12281.2 598.732   1
  -2   1 -11 12163.2 598.948   1
   2   1  11 11544.4 505.349   1
   2   1  10 685.728 54.9284   1
  -2   1 -10 1217.43 185.305   1
   2   1   9 11494.0 434.337   1
  -2   1  -9 11818.7 527.076   1
  -2   1  -8 1165.56 156.422   1
   2   1   8 1343.16 145.636   1
   2  -1   7 12106.8 467.001   2
   2   1   7 12190.7 365.740   1
  -2   1  -7 12019.5 469.314   1
   2  -1   6 155.234 71.8318   2
  -2   1  -6 100.185 46.7448   1
   2   1   6 153.197 41.8569   1
   2  -1   5 446.594 84.1188   2
   2   1   5 449.764 50.3257   1
  -2   1  -4 5454.32 261.745   2
   2  -1   4 6148.57 268.126   2
   2  -1   4 5867.44 194.663   3
  -2   1  -3 18158.5 454.722   2
   2   1   3 19175.8 540.133   3
   2  -1   3 18885.6 339.791   3
  -2   1  -3 19040.5 334.716   3
  -2  -1  -2 20381.3 538.503   3
  -2   1  -2 20312.1 373.656   3
   2   1   2 21059.5 547.162   3
   2  -1   2 21368.8 380.648   3
  -2  -1  -1 7733.98 203.844   1
  -2   1  -1 7843.91 254.310   3
  -2  -1  -1 7538.94 329.576   3
   2  -1   1 7894.08 259.036   3
   2  -1   0 300.243 72.9540   3
  -2  -1   0 81.0202 38.2677   1
  -2  -1   0 167.947 36.7715   3
  -2   1   0 201.241 47.3410   3
  -2  -1   1 4973.08 232.990   1
  -2  -1   1 5315.33 295.288   3
  -2   1   1 5054.24 258.455   3
  -2  -1   2 1041.18 122.560   1
  -2   1   2 1045.51 124.203   3
  -2  -1   2 969.579 124.518   3
  -2  -1   3-29.1400 72.2230   1
  -2  -1   3 64.9018 41.2298   3
  -2  -1   4 23719.5 688.014   1
  -2  -1   4 23306.5 706.159   3
  -2  -1   5 121.749 67.3411   1
  -2  -1   5 143.264 59.3348   3
   2   1  -5 9.47132 51.2147   3
  -2  -1   6 1232.40 180.184   1
   2   1  -6 1206.86 177.656   3
  -2  -1   6 1034.48 165.524   3
  -2  -1   7 5336.15 388.652   1
  -2  -1   7 5422.38 395.503   3
  -2  -1   8 70.5634 91.1800   1
  -2  -1   8 225.898 101.136   3
  -2  -1   9 2304.83 327.817   1
  -2  -1   9 2115.65 269.045   3
  -2  -1  10 1711.50 263.005   1
  -2  -1  10 1600.01 244.627   3
  -2  -1  11 212.052 140.441   1
  -2  -1  11 58.8015 79.6196   3
  -2  -1  12 4987.30 484.007   1
  -2  -1  12 5440.42 486.235   3
  -2  -1  13 1964.68 324.539   1
  -2  -1  13 1968.38 310.128   3
  -2  -1  14 559.277 187.642   1
  -2   1  14 424.114 88.6661   1
  -2  -1  14 573.634 177.163   3
  -2   1  15 448.706 151.186   1
  -2  -1  15 562.784 164.878   1
  -2  -1  15 496.281 166.937   3
  -2  -1  16 518.856 197.950   1
  -2   1  16 345.995 178.429   1
  -2  -1  16 300.063 137.480   3
  -2   1  17 2548.64 410.765   1
  -2  -1  17 2300.63 377.333   1
  -2   1  18 205.221 165.273   1
  -2  -1  18 167.086 111.409   1
  -2   1  19 672.952 253.876   1
  -2  -1  19 476.556 203.442   1
  -2  -1  20-309.486 225.487   1
  -2   1  20 323.617 186.307   1
  -2  -1  21-254.080 238.597   1
  -2   1  21 344.777 196.424   1
  -2   1  22 205.461 171.752   1
  -2  -1  22-47.0897 131.360   1
  -2  -1  23 1596.24 383.078   1
  -2   1  23 1503.95 359.975   1
  -2  -1  24 323.739 222.803   1
  -2   1  24 102.878 93.0909   1
  -2  -1  25 75.3706 54.3601   1
  -2   1  25-116.944 114.786   1
  -2  -1  26 250.559 158.946   1
  -2   1  26-278.469 171.043   1
  -2   1  27-256.400 167.934   1
  -2  -1  27 352.125 209.434   1
  -2  -1  28 7.89647 88.3490   1
  -2   1  28 0.40839 85.6510   1
  -2   1  29 69.4278 163.303   1
  -2  -1  29-0.21726 93.6366   1
  -2   1  30 290.518 185.206   1
   2  -2  28-24.7915 60.8294   2
   2  -2  27 27.8101 59.4366   2
   2   2  26-87.2612 135.211   1
   2   2  25 148.158 115.500   1
   2   2  24 196.568 107.667   1
   2   2  23 135.392 94.4726   1
   2   2  22 424.482 164.768   1
   2   2  21 327.116 156.917   1
   2  -2  21 397.018 148.446   3
   2   2  20 1647.47 291.221   1
   2  -2  20 1617.96 285.666   3
   2   2  19 1415.33 244.331   1
   2  -2  19 1501.84 266.686   3
   2   2  18 44.9681 127.882   1
   2   2  17 25.9712 38.4704   1
   2   2  16 392.468 131.332   1
  -2   2 -16 303.001 135.462   1
  -2   2 -15 553.104 171.022   1
   2   2  15 210.999 108.353   1
   2   2  14 2876.22 308.863   1
  -2   2 -14 3129.55 373.751   1
   2   2  13 19.1633 49.6224   1
  -2   2 -13-29.9275 71.2597   1
   2   2  12 578.326 127.815   1
  -2   2 -12 590.909 143.097   1
   2   2  11 72.3234 69.2635   1
  -2   2 -11 51.8705 54.7764   1
   2   2  10 12635.2 496.014   1
  -2   2 -10 13339.8 628.197   1
   2  -2  10 12410.4 607.566   2
   2   2   9 5827.58 319.228   1
  -2   2  -9 6402.54 419.428   1
   2  -2   9 5876.74 408.280   2
   2   2   8 16.7885 29.1741   1
  -2   2  -8 97.1812 59.3456   1
   2  -2   8-40.2637 68.7098   2
  -2   2  -7 10333.5 485.779   1
   2  -2   7 10483.6 485.570   2
   2  -2   6 6446.20 365.308   2
  -2   2  -5 137.800 60.5080   2
   2  -2   5 329.496 87.1391   2
   2  -2   4 3749.76 251.098   2
  -2   2  -4 3577.53 256.541   2
  -2   2  -3 3112.69 230.717   2
  -2  -2  -2 29985.0 411.804   2
  -2   2  -2 29359.1 691.518   2
   2   2   2 29989.6 419.296   1
  -2  -2  -2 28872.1 741.322   3
  -2   2  -2 29969.3 400.525   3
   2   2   1 58273.4 694.178   1
  -2  -2  -1 59805.9 1047.17   3
  -2  -2   0-10.8960 43.4220   1
  -2  -2   0 36.3378 50.3326   3
   2   2  -1 186.152 54.3572   1
  -2  -2   1 275.428 71.5990   1
  -2  -2   1 243.772 67.2623   3
   2   2  -2 701.343 110.324   1
  -2  -2   2 711.479 113.463   1
  -2  -2   2 662.499 117.705   3
   2   2  -3 12475.5 497.224   1
  -2  -2   3 13515.1 501.709   1
   2   2  -3 13567.7 532.908   3
  -2  -2   3 13756.5 537.311   3
  -2  -2   4 3056.66 266.534   1
   2   2  -4 2821.20 252.645   1
  -2  -2   4 2905.79 259.558   3
   2   2  -4 3013.94 271.139   3
  -2  -2   5 209.549 104.879   1
  -2  -2   5 77.5873 32.3349   3
   2   2  -5 112.818 95.2866   3
  -2  -2   6-12.7253 59.9372   1
  -2  -2   6-2.79717 38.7783   3
   2   2  -6-158.329 78.1555   3
  -2  -2   7 117.169 109.954   1
  -2  -2   7 44.9643 56.7040   3
   2   2  -7 266.187 97.2226   3
  -2  -2   8 165.793 116.569   1
   2   2  -8 81.4902 70.4589   3
  -2  -2   8 66.7556 64.5288   3
  -2  -2   9 14167.2 679.796   1
  -2  -2   9 15890.7 733.417   3
  -2  -2  10 2566.46 317.184   1
  -2  -2  10 2773.99 322.741   3
  -2  -2  11 37.5480 58.8915   1
  -2  -2  11 319.819 121.874   3
  -2  -2  12 916.340 210.831   1
  -2  -2  12 971.381 200.093   3
  -2  -2  13 2296.41 342.655   1
  -2  -2  13 2235.89 323.631   3
  -2  -2  14 8955.06 686.717   1
  -2  -2  14 8802.73 661.817   3
  -2  -2  15 233.209 144.752   1
  -2  -2  15 91.7596 110.366   3
  -2  -2  16 4031.67 484.615   1
  -2  -2  16 3976.16 480.494   3
  -2  -2  17 135.234 90.2758   1
  -2   2  17-193.299 144.397   1
  -2  -2  17 232.671 147.039   3
  -2  -2  18-543.754 247.085   1
  -2   2  18 272.095 154.305   1
  -2   2  19-101.603 135.914   1
  -2  -2  19 574.424 222.250   1
  -2   2  20 986.849 291.286   1
  -2  -2  20 1537.96 353.257   1
  -2  -2  21 259.690 195.609   1
  -2   2  21 453.994 230.033   1
  -2  -2  22 676.441 263.267   1
  -2   2  22 644.408 225.202   1
  -2   2  23 166.276 109.212   1
  -2  -2  23 467.700 208.560   1
  -2   2  24 98.8084 118.208   1
  -2  -2  24 65.5507 128.198   1
  -2   2  25-45.9275 84.6390   1
  -2  -2  25 7.91386 64.7524   1
  -2  -2  26-304.788 180.169   1
  -2   2  26 127.157 127.896   1
  -2  -2  27 0.40533 89.5091   1
  -2   2  27-137.762 128.017   1
  -2  -2  28-107.498 115.687   1
  -2   2  28-163.310 137.400   1
  -2   2  29-354.402 201.138   1
  -2  -2  29-171.687 147.005   1
  -2   2  30 12.7157 131.451   1
   2  -3  29 95.8065 146.893   2
   2  -3  28 169.310 169.998   2
   2  -3  27 66.2528 121.181   2
   2  -3  26 16.6507 117.298   2
   2   3  25-85.4115 75.6354   1
   2  -3  25 710.832 206.272   2
   2   3  24 51.1285 77.6539   1
   2  -3  24 205.414 142.217   2
   2   3  23 1379.34 295.324   1
   2  -3  23 1846.57 374.735   2
   2   3  22 98.1801 81.8794   1
   2  -3  22 192.632 127.657   2
   2   3  21-181.313 109.739   1
   2  -3  21-4.38446 88.4400   2
   2   3  20 245.710 104.118   1
   2  -3  20 131.316 117.858   2
   2  -3  20 54.3751 69.6692   3
   2   3  19 427.751 142.283   1
   2  -3  19 708.337 207.398   2
   2  -3  19 651.645 167.576   3
   2   3  18 1137.12 232.848   1
   2  -3  18 931.419 236.671   2
   2  -3  18 555.824 149.843   3
   2   3  17 1896.63 289.254   1
  -2   3 -17 2090.12 361.329   1
   2  -3  17 2213.80 347.194   2
   2  -3  17 1825.80 250.689   3
   2   3  16 201.887 111.361   1
  -2   3 -16 163.438 105.739   1
   2  -3  16 53.1160 81.6999   2
   2  -3  16 47.9842 42.8430   3
  -2   3 -15 217.970 105.724   1
   2   3  15 345.533 128.724   1
   2  -3  15 328.887 136.211   2
   2  -3  15 386.929 109.095   3
   2   3  14 998.411 187.142   1
  -2   3 -14 744.992 189.324   1
   2  -3  14 866.799 199.119   2
   2  -3  14 830.848 149.445   3
   2   3  13 5510.57 398.741   1
  -2   3 -13 6179.01 517.720   1
   2  -3  13 6184.07 518.981   2
   2  -3  13 5610.34 353.231   3
  -2   3 -12 5108.99 447.518   1
   2  -3  12 5040.12 453.142   2
   2  -3  12 4668.30 299.588   3
  -2   3 -11 874.663 185.771   1
   2  -3  11 1048.91 194.602   2
   2  -3  11 922.965 125.837   3
  -2   3 -10 56.5567 63.1388   1
   2  -3  10-74.9992 83.2899   2
   2  -3  10-4.52075 21.5243   3
  -2   3  -9 1815.90 237.450   1
   2  -3   9 1908.70 240.823   2
   2  -3   9 1849.55 138.328   3
   2  -3   8 12920.4 624.945   2
   2  -3   8 12115.4 299.100   3
  -2   3  -8 12938.1 622.930   1
   2  -3   7 12709.2 591.003   2
   2  -3   6 1624.93 205.907   2
  -2   3  -6 1658.89 209.763   2
  -2   3  -5 3244.16 282.998   2
   2  -3   5 3334.54 290.691   2
   2   3   4 1285.42 113.577   2
  -2   3  -4 1155.52 169.679   2
   2  -3   4 1266.86 173.431   2
   2   3   3 6851.03 264.180   2
  -2   3  -3 6836.72 389.323   2
  -2  -3  -2 37899.7 637.646   2
   2   3   2 38085.1 648.403   2
  -2   3  -2 38277.3 914.823   2
  -2  -3  -1 3894.73 222.411   2
  -2  -3  -1 4087.57 301.743   3
  -2  -3   0 31286.7 674.848   2
  -2  -3   0 29740.2 822.206   3
   2   3   0 30073.9 673.683   1
  -2  -3   1 32944.3 867.134   3
   2   3  -1 32771.6 747.949   1
  -2  -3   2 11242.7 474.976   1
   2   3  -2 10722.1 467.805   1
   2   3  -2 11226.0 516.036   3
  -2  -3   2 10826.8 510.174   3
  -2  -3   3 8901.83 442.038   1
   2   3  -3 8397.91 430.575   1
  -2  -3   3 8101.14 444.967   3
   2   3  -3 8358.89 447.876   3
   2   3  -4-15.7830 60.7122   1
  -2  -3   4 61.9823 54.5876   1
  -2  -3   4 8.95281 42.4255   3
   2   3  -4-16.8677 48.8841   3
  -2  -3   5 4479.13 357.875   1
   2   3  -5 4211.31 341.417   1
   2   3  -5 4459.84 348.486   3
  -2  -3   5 4119.58 336.944   3
  -2  -3   6 34.3266 74.8648   1
   2   3  -6-0.42916 59.3306   3
  -2  -3   6 184.286 73.1765   3
  -2  -3   7 12177.0 632.115   1
  -2  -3   7 11459.5 595.038   3
   2   3  -7 11964.9 603.065   3
  -2  -3   8 32839.1 1105.86   1
  -2  -3   8 30229.0 981.721   3
   2   3  -8 31052.1 1000.33   3
  -2  -3   9 1400.72 295.317   1
   2   3  -9 914.928 159.355   3
  -2  -3   9 890.526 182.796   3
  -2  -3  10 2101.35 324.330   1
  -2  -3  10 1500.38 230.931   3
  -2  -3  11 681.326 188.430   1
   2   3 -11 393.428 159.333   1
  -2  -3  11 271.848 102.731   3
  -2  -3  12 1311.96 259.566   1
  -2  -3  12 933.971 194.211   3
  -2  -3  13 4442.14 488.964   1
  -2  -3  13 4339.71 446.149   3
  -2  -3  14 387.269 181.149   1
  -2  -3  14-11.8800 57.4630   3
  -2  -3  15 138.960 135.090   1
  -2  -3  15 274.667 137.356   3
  -2  -3  16 1877.24 325.172   3
  -2  -3  16 2943.48 438.311   1
  -2  -3  17 7060.38 642.187   3
  -2  -3  17 6774.86 666.463   1
  -2  -3  18 442.935 242.735   1
  -2   3  19 120.956 120.122   1
  -2  -3  19 264.574 143.389   1
  -2  -3  20 48.2250 109.381   1
  -2   3  20 57.1970 102.763   1
  -2   3  21 406.177 192.457   1
  -2  -3  21 228.135 141.894   1
  -2   3  22 273.772 160.088   1
  -2  -3  22 215.663 145.705   1
  -2  -3  23 24.0073 101.500   1
  -2   3  23 535.981 246.896   1
  -2   3  24 72.6481 103.178   1
  -2  -3  24 78.9449 83.7271   1
  -2   3  25 33.5034 136.652   1
  -2  -3  25-195.608 146.280   1
  -2   3  26 112.711 148.014   1
  -2  -3  26 0.19838 73.4456   1
  -2  -3  27 82.7963 59.2540   1
  -2   3  27 122.524 176.550   1
  -2   3  28-55.6426 88.3545   1
  -2  -3  28 0.21801 130.590   1
  -2   3  29-277.181 178.400   1
  -2   3  30-223.891 163.740   1
   2  -4  29 6.43698 99.4621   2
   2  -4  28 20.0613 89.7776   2
   2  -4  27-45.1501 74.5161   2
   2  -4  26 11.2856 87.8864   2
   2  -4  25-42.9887 98.1904   2
   2  -4  24-207.189 136.112   2
   2   4  24-77.5671 109.535   1
   2  -4  23 704.144 256.694   2
   2   4  23 202.330 81.1085   1
   2  -4  22 402.697 180.042   2
   2   4  22 504.416 168.781   1
   2  -4  21 112.185 105.697   2
   2   4  21 246.423 124.132   1
   2  -4  20 136.340 119.764   2
   2   4  20-57.5116 72.3910   1
   2  -4  19 1335.51 291.460   2
   2   4  19 1415.27 261.843   1
   2  -4  19 1133.79 204.050   3
   2   4  18 160.053 98.7658   1
   2  -4  18 334.923 161.916   2
   2  -4  18 44.3439 48.6926   3
   2  -4  17 166.907 139.422   2
   2  -4  17 30.0891 31.2645   3
   2   4  16 154.730 72.8905   1
   2  -4  16 199.841 99.2791   2
   2  -4  16 152.156 68.2838   3
  -2   4 -15 543.659 169.303   1
   2   4  15 323.680 85.8688   1
   2  -4  15 596.182 186.512   2
   2  -4  15 491.062 112.069   3
  -2   4 -14 109.974 69.5401   1
   2  -4  14 167.690 89.6624   2
   2  -4  14 151.950 54.1875   3
   2  -4  13-48.0470 86.3009   2
   2  -4  13 84.3239 52.3725   3
  -2   4 -12-126.970 112.186   1
   2  -4  12 39.2958 69.3467   2
   2  -4  12 19.9989 18.7885   3
   2  -4  11 2066.30 299.059   2
   2  -4  11 2038.84 162.227   3
  -2   4 -11 2216.00 306.290   1
   2  -4  10 1526.24 256.676   2
   2  -4  10 1272.95 115.763   3
  -2   4 -10 1520.59 242.380   1
   2  -4   9 3159.40 353.448   2
   2  -4   9 3047.15 150.377   3
  -2   4  -9 3304.70 350.381   1
   2  -4   8 332.256 110.839   2
  -2   4  -8 474.524 105.437   1
   2  -4   7 6274.63 454.750   2
  -2   4  -6 105.355 76.9346   2
   2  -4   6 10.8087 49.4718   2
   2  -4   5 14736.3 666.825   2
   2   4   5 14419.6 475.835   2
  -2   4  -5 14859.5 669.459   2
   2  -4   4 3495.30 316.091   2
   2   4   4 3458.84 235.470   2
  -2   4  -4 3232.95 304.982   2
  -2   4  -4 3647.62 148.369   3
  -2   4  -3 1856.24 227.367   2
   2   4   3 1706.40 167.680   2
  -2  -4  -2 5770.93 309.723   2
  -2   4  -2 6170.95 412.362   2
   2   4   2 5912.97 312.055   2
  -2  -4  -1 4614.99 285.371   2
  -2   4  -1 4590.89 356.323   2
  -2  -4   0 3909.53 280.089   2
  -2  -4   0 3643.75 322.661   3
   2   4   0 3850.19 319.830   3
  -2  -4   1 325.204 90.4766   2
   2   4  -1 417.787 114.593   3
  -2  -4   1 333.111 109.700   3
   2   4  -1 233.088 61.7010   1
  -2  -4   2 2142.24 232.592   2
   2   4  -2 2083.29 226.260   1
   2   4  -2 2051.16 233.580   3
  -2  -4   2 2059.43 236.512   3
   2   4  -3 3325.66 301.338   1
  -2  -4   3 3483.04 313.456   3
   2   4  -3 3389.95 304.471   3
   2   4  -4 1833.74 233.160   1
  -2  -4   4 1560.87 222.527   3
   2   4  -4 1435.05 201.658   3
  -2  -4   5 18724.6 754.109   1
   2   4  -5 18252.7 754.361   1
   2   4  -5 18908.5 743.564   3
  -2  -4   5 17740.4 721.811   3
   2   4  -6 1472.55 224.225   1
  -2  -4   6 883.964 100.625   1
   2   4  -6 1431.49 209.130   3
  -2  -4   6 1282.94 195.963   3
  -2  -4   7 6990.81 447.988   1
  -2  -4   7 7829.52 509.694   3
   2   4  -7 8048.34 524.922   3
  -2  -4   8 2270.53 290.166   1
  -2  -4   8 2321.29 285.349   3
   2   4  -8 2474.25 301.743   3
  -2  -4   9 5716.43 478.960   1
  -2  -4   9 5478.85 440.602   3
   2   4  -9 5953.62 457.524   3
   2   4 -10 89.1995 74.9808   1
  -2  -4  10-19.9741 66.9987   1
   2   4 -10 10.1285 88.1534   3
  -2  -4  10 105.829 53.5025   3
   2   4 -11 7547.50 611.143   1
  -2  -4  11 7668.88 608.960   1
  -2  -4  11 7029.30 536.068   3
   2   4 -11 7444.30 542.431   3
  -2  -4  12 121.451 112.711   1
   2   4 -12 34.0161 62.5883   1
  -2  -4  12 50.9740 50.8255   3
  -2  -4  13 385.056 101.354   1
   2   4 -13 398.380 169.682   1
  -2  -4  13 628.756 172.427   3
  -2  -4  14 698.317 210.498   1
  -2  -4  14 801.007 195.664   3
  -2  -4  15 2142.17 360.065   1
  -2  -4  15 1566.05 281.603   3
  -2  -4  16 353.773 145.530   1
  -2  -4  16 388.294 158.732   3
  -2  -4  17 623.281 191.807   1
  -2  -4  17 660.911 201.828   3
  -2  -4  18 33.3433 98.2680   1
  -2  -4  19 2529.08 435.722   1
  -2  -4  20 536.655 218.210   1
  -2   4  21 1559.99 373.800   1
  -2  -4  21 1027.63 304.311   1
  -2  -4  22-111.600 163.958   1
  -2   4  22-41.0382 92.2672   1
  -2   4  23 572.229 248.565   1
  -2  -4  23-129.746 213.433   1
  -2   4  24 853.105 310.146   1
  -2  -4  24 219.496 159.356   1
  -2  -4  25 32.8748 66.0957   1
  -2   4  25 960.799 339.632   1
  -2   4  26 170.577 201.318   1
  -2  -4  26-281.365 178.779   1
  -2   4  27 58.5913 123.252   1
  -2  -4  27-175.853 148.941   1
  -2  -4  28-470.158 237.118   1
  -2   4  28 651.554 358.119   1
  -2   4  29-0.21240 65.8383   1
   2  -5  29 4.63183 314.521   2
   2  -5  28 31.3701 114.717   2
   2  -5  27-2.91710 121.158   2
   2  -5  26 84.2399 141.358   2
   2  -5  25 24.6395 81.2101   2
   2  -5  24 66.8582 97.9509   2
   2   5  24-1.16548 56.3465   1
   2  -5  23 114.504 106.693   2
   2   5  23 58.8074 91.7679   1
   2  -5  22 91.4705 84.9311   2
   2   5  22 1100.39 254.855   1
   2  -5  21 147.756 60.4144   2
   2   5  21 36.5904 34.9650   1
   2  -5  20 403.824 196.480   2
   2   5  20 599.064 181.850   1
   2  -5  19 137.502 95.3518   2
   2   5  19 86.4701 87.2338   1
   2  -5  18 2512.86 413.390   2
   2   5  18 2894.92 362.757   1
   2  -5  18 1362.09 198.494   3
   2   5  17 496.351 149.966   1
   2  -5  17 672.601 206.449   2
   2  -5  17 365.124 96.3703   3
   2  -5  16 1188.96 282.615   2
   2  -5  16 839.354 143.141   3
   2  -5  15 880.544 213.165   2
   2  -5  15 835.209 131.036   3
   2  -5  14 595.374 180.278   2
   2  -5  14 401.130 83.6961   3
  -2   5 -13 169.241 109.281   1
   2  -5  13 331.546 139.156   2
   2  -5  13 234.858 64.9987   3
   2  -5  12 1574.94 268.976   2
   2  -5  12 1572.77 142.360   3
  -2   5 -12 1565.17 279.274   1
   2  -5  11 47.8972 59.3364   2
   2  -5  11 60.8907 28.8357   3
  -2   5 -11 33.7024 65.0555   1
   2  -5  10 992.243 214.683   2
   2  -5  10 1032.08 95.5728   3
  -2   5 -10 808.715 183.511   1
   2  -5   9 59.9872 83.9758   2
  -2   5  -9-131.512 105.229   1
   2  -5   8 3969.68 403.465   2
   2  -5   7 2597.49 321.232   2
   2  -5   6 27067.2 994.603   2
   2   5   6 26203.8 750.677   2
  -2   5  -6 26798.6 990.676   2
  -2   5  -6 26575.9 448.275   3
   2   5   5 6242.54 366.064   2
  -2   5  -5 6331.08 478.284   2
   2  -5   5 6238.75 472.003   2
  -2   5  -5 6332.26 242.951   3
   2  -5   4 9192.56 548.562   2
  -2   5  -4 9854.36 586.431   2
   2   5   4 9151.33 443.679   2
  -2   5  -4 9397.40 321.393   3
  -2   5  -3 12722.8 660.870   2
   2   5   3 12685.9 523.196   2
   2   5   2 44953.5 1003.06   2
   2   5   2 41139.8 1192.78   3
  -2  -5  -1 6959.65 398.592   2
   2   5   1 7039.43 409.187   2
   2   5   1 7410.77 498.614   3
  -2  -5   0 1250.32 166.489   2
   2   5   0 596.376 138.202   3
  -2  -5   1 426.483 125.735   2
   2   5  -1 252.183 107.549   3
  -2  -5   1 518.623 137.367   3
  -2  -5   2 38643.3 1057.34   2
   2   5  -2 37471.5 1044.67   1
   2   5  -2 38542.7 1087.41   3
  -2  -5   2 37761.6 1082.68   3
  -2  -5   3 249.035 93.9377   2
   2   5  -3 321.062 116.241   1
  -2  -5   3 284.480 97.9455   3
   2   5  -3 226.685 99.4164   3
  -2  -5   4 6971.34 481.656   2
   2   5  -4 6870.94 478.594   1
  -2  -5   4 6937.39 475.959   3
   2   5  -4 6803.60 475.410   3
  -2  -5   5 1066.90 185.342   2
  -2  -5   5 1183.37 192.034   3
   2   5  -5 1139.81 193.716   3
   2   5  -6 9559.90 596.821   1
   2   5  -6 10142.2 589.491   3
  -2  -5   6 9823.64 576.529   3
   2   5  -7 1612.08 263.757   1
  -2  -5   7 1640.08 240.549   3
   2   5  -7 1822.63 250.889   3
   2   5  -8 17807.7 881.015   1
   2   5  -8 18200.1 815.653   3
  -2  -5   8 16908.8 778.110   3
  -2  -5   9 20.2926 72.6213   1
   2   5  -9 75.1807 83.2662   1
   2   5  -9 76.6706 49.8289   3
  -2  -5   9 23.4936 46.8165   3
   2   5 -10 37.6812 78.3950   1
  -2  -5  10-10.1862 83.2584   1
  -2  -5  10 7.88368 77.0600   3
   2   5 -10-35.3101 73.8923   3
  -2  -5  11 1375.16 250.832   1
   2   5 -11 1719.08 312.767   1
   2   5 -11 1601.76 265.962   3
  -2  -5  11 1336.43 237.362   3
  -2  -5  12 10822.7 773.961   1
  -2  -5  12 10936.7 690.040   3
   2   5 -12 11190.5 688.773   3
  -2  -5  13 623.016 143.964   1
  -2  -5  13 599.461 172.641   3
  -2  -5  14-192.196 164.753   1
  -2  -5  14-25.9251 41.3295   3
  -2  -5  15 1332.95 297.693   1
  -2  -5  15 872.758 210.460   3
  -2  -5  16-376.769 233.332   1
  -2  -5  16 17.1169 49.5590   3
  -2  -5  17-21.6857 120.935   1
  -2  -5  17 123.182 83.0868   3
  -2  -5  18 2366.21 401.376   1
  -2  -5  19-140.511 198.532   1
  -2  -5  20-85.4043 103.056   1
  -2  -5  21-169.502 132.733   1
  -2  -5  22 689.233 238.620   1
  -2  -5  23-61.9815 181.457   1
  -2   5  23 68.9856 69.5841   1
  -2  -5  24-102.030 127.105   1
  -2   5  24 577.628 263.888   1
  -2   5  25 36.5008 116.157   1
  -2   5  26 151.189 202.739   1
  -2   5  27-0.20226 97.5282   1
  -2   5  28 214.104 158.563   1
  -2   5  29 4.07275 115.591   1
   2  -6  28 22.8366 116.948   2
   2  -6  27 8.62797 53.2141   2
   2  -6  26-186.321 140.515   2
   2  -6  25 2.64687 134.061   2
   2  -6  24 0.18126 86.1362   2
   2  -6  23 127.653 144.421   2
   2   6  23 162.944 130.899   1
   2  -6  22-55.0134 89.9083   2
   2   6  22-9.60313 37.6171   1
   2  -6  21 152.886 116.274   2
   2   6  21 71.7970 78.1350   1
   2  -6  20-54.8215 110.391   2
   2   6  20 97.3496 87.3988   1
   2  -6  19 25.6598 90.8007   2
   2   6  19 258.412 116.074   1
   2  -6  18 195.952 125.401   2
   2  -6  17 86.6116 114.347   2
   2  -6  17 128.974 53.0185   3
   2  -6  16-31.0571 84.4150   2
   2  -6  16 35.6695 28.7518   3
   2  -6  15 2594.58 427.945   2
   2  -6  15 2263.46 202.836   3
   2  -6  14 66.3290 90.9301   2
   2  -6  14 23.9927 28.5923   3
   2  -6  13 96.0543 84.4520   2
   2  -6  13 103.515 39.0107   3
   2  -6  12 30.6466 68.1619   2
   2  -6  12 29.6535 25.5293   3
  -2   6 -11 1228.00 253.813   1
   2  -6  11 1279.29 274.455   2
  -2   6 -10 514.277 150.203   1
   2  -6  10 387.677 154.886   2
  -2   6  -9 28.8781 45.0008   1
   2  -6   9-44.0363 48.8587   2
   2  -6   8-65.9840 79.3379   2
  -2   6  -8 46.4604 22.9990   3
   2  -6   7 7.49297 96.1977   2
  -2   6  -7 7.10982 41.3216   2
   2   6   7 49.5580 41.9204   2
  -2   6  -7 80.1993 35.6464   3
   2  -6   6 6340.71 530.773   2
   2   6   6 6336.25 418.002   2
  -2   6  -6 6592.92 533.956   2
  -2   6  -6 6238.71 280.499   3
  -2   6  -5 9011.85 615.269   2
   2  -6   5 8139.49 586.073   2
   2   6   5 8306.13 479.854   2
  -2   6  -5 8638.48 352.022   3
  -2   6  -4-3.81412 43.9429   2
   2   6   4 1071.59 175.219   2
   2   6   4-19.7850 38.3661   3
  -2   6  -4 1008.28 126.465   3
   2   6   3 1848.95 226.262   2
  -2   6  -3 2086.76 194.906   3
   2   6   3 10.1458 66.6476   3
   2   6   2 4443.03 354.818   2
   2   6   2 4681.99 435.505   3
   2   6   1 394.083 106.172   2
  -2  -6  -1 304.730 110.589   2
   2   6   1 479.325 153.896   3
  -2  -6   0 4919.32 383.154   2
   2   6   0 4900.39 439.544   3
  -2  -6   1 5419.94 411.810   2
   2   6  -1 6231.43 474.518   3
  -2  -6   2 357.783 109.610   2
   2   6  -2 346.922 117.538   3
  -2  -6   2 315.639 96.1313   3
   2   6  -2 117.841 83.5741   1
  -2  -6   3 802.427 184.600   2
   2   6  -3 663.213 168.326   1
   2   6  -3 749.833 179.574   3
  -2  -6   3 649.137 158.596   3
  -2  -6   4 962.780 205.133   2
   2   6  -4 929.690 197.387   1
  -2  -6   4 728.509 158.301   3
   2   6  -4 817.498 185.659   3
  -2  -6   5 19415.7 896.824   2
   2   6  -5 19261.8 839.362   3
  -2  -6   5 18604.7 819.191   3
   2   6  -5 18504.1 876.347   1
  -2  -6   6 4614.62 443.368   2
  -2  -6   6 4108.30 387.830   3
   2   6  -6 4378.09 401.139   3
   2   6  -6 4561.38 446.686   1
  -2  -6   7 2008.44 293.500   2
   2   6  -7 2031.26 306.729   1
  -2  -6   7 2107.19 294.330   3
   2   6  -7 1908.82 279.509   3
  -2  -6   8 877.976 203.101   2
   2   6  -8 1162.53 243.315   1
  -2  -6   8 829.691 173.781   3
   2   6  -8 861.782 201.129   3
   2   6  -9 5.04361 55.1869   1
  -2  -6   9 11.1794 39.2867   3
   2   6  -9 2.09760 44.1136   3
   2   6 -10 517.261 157.584   1
  -2  -6  10 433.996 137.189   3
   2   6 -10 510.805 132.817   3
  -2  -6  11 3916.65 417.820   3
   2   6 -11 4480.17 434.779   3
  -2  -6  12 697.855 187.501   3
   2   6 -12 775.520 179.762   3
   2   6 -13 1623.50 270.233   3
  -2  -6  13 1724.46 298.077   3
  -2  -6  14 550.854 171.355   3
  -2  -6  15 492.555 175.275   3
  -2  -6  16 4675.18 507.878   3
  -2  -6  17 769.356 221.353   3
  -2   6  24 470.572 283.566   1
  -2   6  25 670.022 298.547   1
  -2   6  26 25.6234 100.105   1
  -2   6  27 314.436 242.959   1
  -2   6  28 2.76945 97.8974   1
   2  -7  27 204.374 155.633   2
   2  -7  26 2.50463 42.2768   2
   2  -7  25-95.9664 107.363   2
   2  -7  24 133.709 128.142   2
   2  -7  23 400.713 217.265   2
   2  -7  22 518.190 243.894   2
   2   7  22 447.438 178.401   1
   2  -7  21 250.876 153.552   2
   2   7  21 204.825 133.599   1
   2  -7  20-30.8522 70.9656   2
   2  -7  19-145.886 69.8534   2
   2  -7  18 1195.45 301.687   2
   2  -7  17 291.660 164.608   2
   2  -7  16 431.300 185.438   2
   2  -7  16 673.396 112.631   3
   2  -7  15 507.889 175.215   2
   2  -7  15 328.183 71.8145   3
   2  -7  14 24.6256 95.8821   2
   2  -7  14 14.9210 15.8330   3
   2  -7  13 845.409 219.551   2
   2  -7  12 3934.25 490.482   2
   2  -7  11 249.887 161.003   2
   2  -7  10 103.168 81.8226   2
   2  -7   9 1357.40 277.049   2
   2   7   9 1159.91 200.617   2
  -2   7  -9 1471.52 136.826   3
   2  -7   8 1902.01 312.317   2
   2   7   8 1780.86 246.077   2
  -2   7  -8 1832.59 160.775   3
   2   7   7 2173.20 274.603   2
   2  -7   7 2531.57 378.746   2
  -2   7  -7 2155.31 334.678   2
  -2   7  -7 1968.99 174.477   3
   2   7   6 10227.6 588.928   2
   2  -7   6 11006.6 717.780   2
  -2   7  -6 10586.0 723.979   2
  -2   7  -6 10149.2 422.661   3
   2   7   5 740.013 162.597   2
  -2   7  -5 764.440 202.305   2
   2  -7   5 877.591 211.646   2
  -2   7  -5 745.430 119.922   3
   2   7   5 962.131 217.850   3
  -2   7  -4 2711.91 367.168   2
   2   7   4 2719.45 301.589   2
   2   7   4 2756.25 376.608   3
  -2   7  -4 2479.47 229.956   3
  -2   7  -3 630.077 184.930   2
   2   7   3 774.423 162.890   2
  -2   7  -3 668.461 124.314   3
  -2   7  -2 624.323 175.282   2
   2   7   2 1009.59 181.867   2
   2   7   2 1245.77 250.858   3
  -2  -7  -1 8091.40 521.433   2
   2   7   1 7771.69 529.299   2
   2   7   1 8074.48 598.210   3
  -2   7   0 353.904 117.753   2
   2   7   0 299.022 94.1009   2
  -2  -7   0 296.413 118.972   2
   2   7   0 302.925 115.996   3
  -2   7   1 1151.27 233.654   2
  -2  -7   1 993.661 184.970   2
   2   7  -1 1013.41 196.500   3
  -2   7   2 5220.25 499.358   2
  -2  -7   2 4735.84 437.739   2
   2   7  -2 5635.92 486.610   3
  -2  -7   3 11820.8 692.675   2
  -2  -7   3 11503.5 676.273   3
   2   7  -3 11761.5 701.754   3
   2   7  -3 11236.4 701.304   1
  -2  -7   4 9234.49 629.163   2
   2   7  -4 8832.03 631.942   1
  -2  -7   4 9062.69 605.166   3
   2   7  -4 9289.54 621.741   3
  -2  -7   5 82.8338 77.1828   2
   2   7  -5 164.878 117.535   1
  -2  -7   5 112.130 79.6463   3
   2   7  -5-9.51382 53.7283   3
  -2  -7   6 969.786 215.943   2
   2   7  -6 866.471 205.499   1
  -2  -7   6 914.023 198.118   3
   2   7  -6 943.176 195.856   3
  -2  -7   7 2546.20 359.199   2
  -2  -7   7 2266.42 312.921   3
   2   7  -7 2431.65 318.303   3
   2   7  -7 2155.79 337.777   1
  -2  -7   8 5083.03 511.425   2
   2   7  -8 5180.22 534.269   1
   2   7  -8 5228.37 469.302   3
  -2  -7   8 4828.97 453.647   3
  -2  -7   9 1026.09 250.142   2
  -2  -7   9 896.626 199.297   3
   2   7  -9 908.080 198.748   3
  -2  -7  10 44.7221 72.6749   2
  -2  -7  10 90.6989 89.3810   3
   2   7 -10 89.1224 67.6700   3
  -2  -7  11 355.068 170.465   2
  -2  -7  11 310.702 127.632   3
   2   7 -11 359.022 120.399   3
  -2  -7  12 4799.38 547.639   2
  -2  -7  12 4110.06 437.990   3
   2   7 -12 5035.67 498.539   3
  -2  -7  13 1355.46 315.627   2
  -2  -7  13 971.064 213.980   3
   2   7 -13 1417.56 267.966   3
  -2  -7  14 50.0593 92.6117   2
   2   7 -14 83.9612 61.4597   3
  -2  -7  14-81.9542 70.3057   3
  -2  -7  15 545.013 172.103   3
  -2  -7  16-70.7206 63.6743   3
  -2  -7  23 0.19917 61.2560   2
  -2  -7  24 430.739 262.373   2
  -2   7  25 192.788 167.823   1
  -2  -7  25 144.230 221.908   2
  -2   7  26 21.4343 175.846   1
  -2  -7  26-153.616 142.323   2
  -2   7  27 7.62153 116.766   1
   2  -8  26 1.54104 96.0127   2
   2  -8  25 40.1032 77.5535   2
   2  -8  24 633.061 300.167   2
   2  -8  23 18.7159 92.2605   2
   2  -8  22 136.973 123.182   2
   2  -8  21 18.8996 85.2864   2
   2  -8  20 517.721 215.964   2
   2  -8  19 24.9909 105.740   2
   2  -8  18 173.815 135.337   2
   2  -8  17 298.022 161.066   2
   2  -8  16 770.801 256.227   2
   2  -8  15 562.950 211.323   2
   2  -8  14 96.9104 91.4829   2
   2  -8  13 457.065 181.876   2
   2  -8  12 306.555 148.024   2
   2  -8  11 124.938 64.4460   2
   2  -8  10 1612.16 321.610   2
   2   8  10 1194.67 229.997   2
  -2   8 -10 1602.83 158.087   3
   2   8   9 28.0401 39.3302   2
   2  -8   9-90.7877 80.6650   2
  -2   8  -9 25.6070 37.0504   3
   2   8   8 57.9322 56.2324   2
   2  -8   8-38.0607 67.4629   2
  -2   8  -8-15.8397 39.2219   3
   2   8   7-13.0981 39.8827   2
  -2   8  -7 20.3189 28.0209   3
   2   8   6 5207.91 458.063   2
   2  -8   6 5215.15 546.382   2
  -2   8  -6 5247.68 344.952   3
  -2   8  -5 8624.23 696.485   2
   2   8   5 8055.71 565.619   2
  -2   8  -5 8065.93 446.112   3
   2   8   5 9462.92 749.258   3
  -2   8  -4 334.605 121.175   2
   2   8   4 192.984 89.8373   2
  -2   8  -4 247.547 90.0321   3
   2   8   4 525.068 194.287   3
   2   8   3-4.85726 32.8160   2
  -2   8  -3 47.1459 39.0387   2
  -2   8  -3 57.3025 64.5516   3
   2   8   3-48.6135 82.5182   3
  -2   8  -2 170.267 98.1533   2
   2   8   2 261.911 112.585   2
  -2   8  -2 249.166 105.078   3
   2   8   2 283.587 140.682   3
  -2   8  -1 685.633 199.711   2
   2   8   1 986.255 207.336   2
   2   8   1 1025.92 231.367   3
   2   8   0 3948.35 410.712   2
  -2  -8   0 3904.76 409.552   2
  -2   8   0 4011.43 467.101   2
   2   8   0 3899.42 445.490   3
  -2  -8   1 156.549 108.321   2
  -2   8   1 309.655 147.920   2
   2   8  -1 89.2851 89.8522   3
  -2  -8   2 547.383 174.652   2
  -2   8   2 216.639 102.662   2
   2   8  -2 200.885 70.7972   3
  -2  -8   3-41.5378 65.4907   2
  -2   8   3 83.9199 102.732   2
   2   8  -3 11.7357 48.2245   3
   2   8  -3 60.1550 42.8999   1
  -2  -8   4 1855.83 304.532   2
   2   8  -4 1898.41 310.538   1
   2   8  -4 1893.04 295.874   3
  -2  -8   5 366.807 148.450   2
   2   8  -5 488.672 154.635   1
  -2  -8   5 490.244 151.858   3
   2   8  -5 328.133 119.520   3
  -2  -8   6 9115.26 693.867   2
   2   8  -6 8848.94 691.317   1
  -2  -8   6 8564.67 617.548   3
   2   8  -6 8359.24 612.818   3
  -2  -8   7 0.21112 73.5990   2
  -2  -8   7 109.895 85.5352   3
   2   8  -7 9.08499 67.8173   3
  -2  -8   8 291.619 131.991   2
  -2  -8   8 340.357 118.450   3
   2   8  -8 391.238 139.192   3
  -2  -8   9 9.99643 80.7748   2
  -2  -8   9 103.031 78.2937   3
   2   8  -9-21.0897 77.5113   3
  -2  -8  10 3987.85 501.966   2
  -2  -8  10 3010.94 377.884   3
   2   8 -10 3742.51 440.747   3
  -2  -8  11 1565.28 330.027   2
  -2  -8  11 716.759 185.364   3
   2   8 -11 1275.40 248.966   3
  -2  -8  12 554.926 208.509   2
  -2  -8  12 335.840 132.419   3
   2   8 -12 256.517 112.979   3
  -2  -8  13 1588.42 341.689   2
  -2  -8  13 1021.12 230.146   3
   2   8 -13 1238.04 255.263   3
  -2  -8  14 1139.41 289.671   2
  -2  -8  14 780.041 208.624   3
   2   8 -14 986.317 225.702   3
   2   8 -15 9.86769 87.9760   3
  -2  -8  15-123.846 149.435   2
  -2  -8  15 139.897 107.566   3
  -2  -8  16 1114.51 308.856   2
  -2  -8  17-76.7637 109.520   2
  -2  -8  18 314.080 155.523   2
  -2  -8  19-163.536 157.761   2
  -2  -8  20 31.1734 100.363   2
  -2  -8  21 277.919 172.268   2
  -2  -8  22 104.642 132.374   2
  -2  -8  23-172.574 143.918   2
  -2  -8  24 49.5653 150.580   2
  -2   8  26 209.670 251.809   1
  -2   8  27 24.2777 169.952   1
   2  -9  25 0.22412 62.2080   2
   2  -9  24 82.1994 170.302   2
   2  -9  23 52.7840 88.3897   2
   2  -9  22 350.948 219.145   2
   2  -9  21 1.55036 52.8540   2
   2  -9  20 263.025 183.289   2
   2  -9  19 51.1680 130.020   2
   2  -9  18 228.736 131.551   2
   2  -9  17 1513.93 365.692   2
   2  -9  16 133.674 109.644   2
   2  -9  15 250.655 151.035   2
   2  -9  14 104.245 95.7382   2
   2  -9  13 1131.63 277.271   2
   2   9  13 843.327 208.853   2
   2  -9  12 321.672 159.445   2
   2   9  12 375.431 147.314   2
   2  -9  11 763.500 233.765   2
   2   9  11 586.447 168.491   2
  -2   9 -11 875.413 122.689   3
   2  -9  10-158.449 118.914   2
   2   9  10 41.9361 41.1948   2
  -2   9 -10 88.7849 47.4313   3
   2   9   9 222.492 113.564   2
   2  -9   9 399.004 172.474   2
  -2   9  -9 388.841 90.8482   3
   2   9   8 1585.78 275.215   2
   2  -9   8 2194.54 376.723   2
  -2   9  -8 2139.40 221.671   3
   2  -9   7 2490.75 401.145   2
   2   9   7 1747.31 286.831   2
  -2   9  -7 2254.18 241.488   3
   2   9   6 52.8585 58.5737   2
  -2   9  -6 93.2560 56.3591   3
   2   9   6-39.7607 74.6951   3
   2   9   5 540.638 215.711   2
   2   9   5 446.505 176.599   3
  -2   9  -5 385.759 106.590   3
   2   9   4 643.974 171.868   2
  -2   9  -4 864.639 166.751   3
   2   9   4 849.466 219.744   3
   2   9   3 1417.56 260.186   2
  -2   9  -3 2227.79 282.103   3
   2   9   3 2130.71 372.889   3
   2   9   2 295.225 122.585   2
   2   9   2 181.159 104.649   3
  -2   9  -2 275.800 104.438   3
   2   9   1 662.193 181.688   2
   2   9   1 1060.76 246.147   3
   2   9   0 1926.88 315.564   2
   2   9   0 2663.56 390.243   3
  -2  -9   1 2020.34 320.105   2
   2   9  -1 1851.54 326.441   3
  -2  -9   2 64.7450 57.2040   2
   2   9  -2 16.5740 76.6999   3
  -2  -9   3 3764.85 451.839   2
   2   9  -3 3891.73 468.375   1
   2   9  -3 3857.10 442.134   3
  -2  -9   4 251.922 94.5679   2
   2   9  -4 348.077 129.674   3
  -2  -9   5 221.289 140.729   2
   2   9  -5 206.774 109.522   3
  -2  -9   6 96.1916 67.1377   2
   2   9  -6 208.707 109.293   3
  -2  -9   7 1718.63 318.363   2
   2   9  -7 2306.07 346.642   3
  -2  -9   7 1174.34 241.893   3
  -2  -9   8 354.386 153.036   2
  -2  -9   8 364.926 141.485   3
   2   9  -8 592.765 189.386   3
  -2  -9   9 397.398 174.438   2
  -2  -9   9 250.015 117.132   3
   2   9  -9 363.371 143.874   3
  -2  -9  10 93.5194 95.2269   2
  -2  -9  10-31.8851 55.2639   3
   2   9 -10 0.40377 93.7604   3
  -2  -9  11 491.905 213.893   2
  -2  -9  11 94.1025 72.2029   3
   2   9 -11 221.816 110.052   3
  -2  -9  12 132.347 159.820   2
  -2  -9  12 176.242 101.211   3
   2   9 -12-151.931 108.699   3
  -2  -9  13 4651.38 604.075   2
  -2  -9  13 3762.80 449.698   3
   2   9 -13 4460.99 502.642   3
  -2  -9  14 306.951 191.593   2
   2   9 -14 29.5601 50.3470   3
  -2  -9  15 1525.37 357.374   2
   2   9 -15 1578.95 296.486   3
  -2  -9  16-50.1955 151.337   2
  -2  -9  17 512.226 215.372   2
  -2  -9  18 158.442 110.612   2
  -2  -9  19 478.235 208.492   2
  -2  -9  20 0.19749 68.5617   2
  -2  -9  21 188.434 209.720   2
  -2  -9  22 3.64175 55.6876   2
  -2  -9  23 8.25064 107.504   2
   2 -10  23 0.22213 55.9501   2
   2 -10  22 138.198 140.321   2
   2 -10  21-0.20724 74.7749   2
   2 -10  20 56.0491 131.927   2
   2 -10  19 20.2022 72.6855   2
   2 -10  18 24.8961 76.7896   2
   2 -10  17-149.159 131.937   2
   2 -10  16 228.034 182.372   2
   2 -10  15 469.596 224.161   2
   2 -10  14 932.961 290.730   2
   2 -10  13 197.009 138.192   2
   2 -10  12 427.954 207.579   2
   2  10  12 140.193 88.4024   2
   2  10  11 540.489 180.441   2
   2 -10  11 910.254 279.460   2
  -2  10 -11 515.056 101.957   3
   2  10  10 2370.33 365.915   2
   2 -10  10 2625.07 444.510   2
  -2  10 -10 2185.72 227.201   3
   2 -10   9 97.9088 116.078   2
   2  10   9-5.79110 41.2949   2
  -2  10  -9 111.529 54.4494   3
   2  10   8 21.2806 31.7201   2
   2 -10   8 95.3389 108.307   2
   2  10   8 4.91207 66.6510   3
  -2  10  -8-7.93583 40.1200   3
   2  10   7 1274.11 264.817   2
   2  10   7 1078.44 274.521   3
  -2  10  -7 1202.44 195.374   3
   2  10   6 909.794 235.646   2
  -2  10  -6 1404.24 218.666   3
   2  10   6 1480.13 332.943   3
   2  10   5 251.283 120.706   2
   2  10   5 174.488 64.5652   3
  -2  10  -5 314.236 116.096   3
   2  10   4 1244.24 264.563   2
   2  10   4 1911.14 374.776   3
  -2  10  -4 1953.36 271.418   3
   2  10   3 98.5048 101.240   2
  -2  10  -3-8.95454 52.8305   3
   2  10   3 177.376 114.791   3
   2  10   2 1452.29 281.695   2
   2  10   2 1388.73 303.474   3
  -2  10  -2 1740.94 271.461   3
   2  10   1 353.060 153.411   2
  -2  10  -1 335.570 134.575   3
   2  10   1 359.988 163.080   3
   2  10   0 4552.24 528.554   3
   2  10  -1 936.689 242.002   3
  -2 -10   2 201.850 119.327   2
   2  10  -2-26.2902 94.5369   3
  -2 -10   3 274.862 138.485   2
   2  10  -3 715.501 220.865   3
  -2 -10   4 1746.21 320.131   2
   2  10  -4 1432.05 288.549   3
  -2 -10   5 423.529 169.645   2
   2  10  -5 522.310 175.088   3
  -2 -10   6 613.534 209.975   2
   2  10  -6 662.934 188.582   3
  -2 -10   7 5.93486 76.7340   2
   2  10  -7-64.3511 86.9705   3
  -2 -10   8-2.66948 111.015   2
   2  10  -8-181.729 124.401   3
  -2 -10   9 384.216 172.647   2
  -2 -10   9 244.001 114.108   3
   2  10  -9 284.395 126.467   3
  -2 -10  10 765.557 244.673   2
   2  10 -10 589.168 195.169   3
  -2 -10  11-109.636 122.128   2
   2  10 -11 13.9005 78.5754   3
  -2 -10  12 1599.79 384.277   2
   2  10 -12 1270.13 265.213   3
  -2 -10  13-261.786 197.382   2
   2  10 -13-94.6642 119.776   3
  -2 -10  14 184.533 141.718   2
   2  10 -14 281.284 114.864   3
  -2 -10  15 436.129 203.808   2
   2  10 -15 467.620 164.560   3
   2  10 -16 688.942 209.457   3
  -2 -10  16 425.745 205.709   2
  -2 -10  17 322.367 203.907   2
  -2 -10  18 63.7571 126.934   2
  -2 -10  19 66.0695 81.0229   2
  -2 -10  20 58.8316 154.433   2
  -2 -10  21 62.4464 99.2755   2
  -2 -10  22 19.2162 124.525   2
   2 -11  21-210.246 160.736   2
   2 -11  20-93.7979 113.424   2
   2 -11  19 193.010 195.814   2
   2 -11  18 33.8395 117.348   2
   2 -11  17 197.111 179.799   2
   2 -11  16 86.7440 95.5426   2
   2 -11  15-13.7085 85.0836   2
   2 -11  14 220.267 213.800   2
   2 -11  13 350.553 177.654   2
   2 -11  12 1225.68 326.578   2
  -2  11 -12 1110.41 155.631   3
   2 -11  11 282.549 175.719   2
  -2  11 -11 55.6990 46.5779   3
   2 -11  10 101.333 158.792   2
  -2  11 -10-7.71681 32.8033   3
   2  11   9 618.949 242.749   3
  -2  11  -9 608.873 139.989   3
   2  11   8 1896.25 419.863   3
  -2  11  -8 283.619 105.149   3
   2  11   7 250.071 152.795   3
  -2  11  -7 36.7664 64.7996   3
   2  11   6 1783.80 396.515   3
  -2  11  -6 1972.59 276.638   3
  -2  11  -5 232.717 111.033   3
   2  11   5 279.468 190.852   3
  -2  11  -4 126.648 95.4068   3
   2  11   4 41.4226 123.688   3
   2  11   3 357.869 169.149   3
  -2  11  -3 555.425 174.481   3
   2  11   2 407.978 177.615   3
  -2  11  -2 404.580 133.854   3
   2  11   1-91.3039 95.4647   3
  -2  11  -1-1.29581 49.1137   3
  -2  11   0-85.7412 99.0236   3
   2  11   0-63.3056 92.8348   3
   2  11  -1 395.017 149.722   3
   2  11  -2 169.261 150.266   3
  -2 -11   3 455.195 161.548   2
   2  11  -3 475.172 184.847   3
  -2 -11   4-36.8547 75.3367   2
   2  11  -4 128.641 107.172   3
  -2 -11   5 193.835 126.281   2
   2  11  -5 74.1651 93.1480   3
  -2 -11   6-72.5954 70.9147   2
   2  11  -6 41.0936 68.8750   3
  -2 -11   7 1275.55 313.392   2
   2  11  -7 1328.69 301.839   3
  -2 -11   8 376.257 193.684   2
   2  11  -8 220.971 133.229   3
  -2 -11   9 997.123 306.427   2
   2  11  -9 731.896 215.603   3
  -2 -11  10 290.232 120.119   2
   2  11 -10 312.388 164.428   3
  -2 -11  11-1.45725 100.494   2
   2  11 -11 253.806 143.695   3
  -2 -11  12 386.606 190.553   2
   2  11 -12 485.794 165.451   3
  -2 -11  13 1679.30 396.623   2
   2  11 -13 1383.85 289.688   3
  -2 -11  14 505.522 251.674   2
   2  11 -14 18.0496 60.4944   3
  -2 -11  15 0.18594 123.371   2
   2  11 -15 116.630 75.6265   3
   2  11 -16 115.132 91.0949   3
  -2 -11  16 62.4347 88.5233   2
  -2 -11  17 218.091 156.038   2
  -2 -11  18 247.050 191.210   2
  -2 -11  19 178.777 164.010   2
  -2 -11  20-17.4004 70.1329   2
   2 -12  19 0.21984 68.8628   2
   2 -12  18 125.732 148.133   2
   2 -12  17 48.4065 122.014   2
   2 -12  16 265.201 180.456   2
   2 -12  15-81.9800 135.416   2
   2 -12  14 251.853 141.344   2
   2 -12  13 0.91910 53.5018   2
   2 -12  12 393.365 206.316   2
   2  12  11 537.064 215.426   3
   2  12  10-1.18277 114.990   3
  -2  12 -10 80.6032 66.5753   3
   2  12   9 996.671 322.225   3
  -2  12  -9 694.908 157.384   3
   2  12   8 64.7430 62.4192   3
  -2  12  -8 199.097 107.860   3
   2  12   7 556.053 233.662   3
  -2  12  -7 548.523 155.297   3
  -2  12  -6 431.827 155.621   3
   2  12   6 94.7955 86.2324   3
   2  12   5 2230.06 432.907   3
  -2  12  -5 1690.91 279.212   3
   2  12   4 13.2168 87.1433   3
  -2  12  -4-144.222 95.7622   3
   2  12   3 227.896 152.476   3
  -2  12  -3 439.658 162.952   3
  -2  12  -2-40.0250 75.8725   3
   2  12   2 61.1448 80.7298   3
   2  12   1 867.423 257.190   3
  -2  12  -1 972.902 236.728   3
  -2  12   0 1560.10 318.255   3
   2  12   0 1635.89 361.305   3
   2  12  -1 536.478 216.595   3
  -2  12   1 491.134 194.182   3
   2  12  -2 704.422 211.186   3
   2  12  -3-45.1892 124.557   3
  -2 -12   4 360.049 184.002   2
   2  12  -4 393.634 183.178   3
  -2 -12   5 1177.72 296.720   2
   2  12  -5 1125.62 281.235   3
  -2 -12   6 15.5831 116.209   2
   2  12  -6 160.200 102.155   3
  -2 -12   7 35.7829 66.0249   2
   2  12  -7-102.385 119.824   3
  -2 -12   8 28.4773 100.491   2
   2  12  -8 266.814 130.807   3
  -2 -12   9 232.960 130.855   2
   2  12  -9-54.7738 71.6339   3
  -2 -12  10 1011.22 307.048   2
   2  12 -10 848.340 248.105   3
  -2 -12  11-52.6185 87.9936   2
   2  12 -11 370.700 170.922   3
  -2 -12  12 338.506 204.283   2
   2  12 -12 261.714 137.319   3
  -2 -12  13 477.224 243.725   2
   2  12 -13 119.806 73.6018   3
  -2 -12  14 0.57876 75.7489   2
   2  12 -14-6.15077 59.6013   3
  -2 -12  15 264.303 207.305   2
   2  12 -15-37.6203 60.4687   3
   2  12 -16 195.713 148.192   3
  -2 -12  16 210.792 210.670   2
   2  12 -17 34.7336 89.7275   3
  -2 -12  17 12.3341 64.4874   2
  -2 -12  18 239.144 234.181   2
  -2 -12  19 0.22822 62.2508   2
   2 -13  17 18.7394 71.7874   2
   2 -13  16 86.3268 193.432   2
   2 -13  15 261.294 179.992   2
   2  13  15 136.363 201.371   3
   2 -13  14 254.330 170.984   2
   2  13  14 919.876 647.366   3
   2  13  13 156.762 153.458   3
   2  13  12 316.774 217.605   3
   2  13  11 343.829 212.660   3
   2  13  10 104.824 153.532   3
   2  13   9 114.488 180.601   3
   2  13   8 27.0399 113.713   3
  -2  13  -8-17.3287 29.6104   3
   2  13   7-49.9868 70.2036   3
  -2  13  -7 8.94752 42.8691   3
  -2  13  -6 72.0470 67.8410   3
   2  13   6-89.9716 165.231   3
   2  13   5 243.287 134.038   3
  -2  13  -5 242.502 124.019   3
  -2  13  -4-71.0627 51.6270   3
   2  13   4-76.3236 89.6326   3
   2  13   3 95.9795 90.4908   3
  -2  13  -3 69.4508 83.9321   3
   2  13   2 625.172 264.286   3
  -2  13  -2 869.309 221.661   3
   2  13   1 129.638 141.698   3
  -2  13  -1 205.573 123.576   3
  -2  13   0 148.420 126.914   3
   2  13   0-30.5845 121.001   3
   2  13  -1 367.054 198.839   3
  -2  13   1 182.082 137.423   3
  -2  13   2 770.832 251.615   3
   2  13  -2 602.442 247.123   3
  -2  13   3 58.6380 71.0906   3
   2  13  -3-26.3252 98.6563   3
   2  13  -4 327.983 165.076   3
   2  13  -5-215.440 134.324   3
  -2 -13   6 152.969 141.469   2
   2  13  -6 127.593 114.785   3
  -2 -13   7 110.915 111.763   2
   2  13  -7 3.65430 82.8486   3
  -2 -13   8 88.0232 130.574   2
   2  13  -8-10.8735 52.7372   3
  -2 -13   9 352.986 211.024   2
   2  13  -9 130.270 114.714   3
  -2 -13  10-51.2992 110.063   2
   2  13 -10 0.27536 98.2363   3
  -2 -13  11 149.256 161.154   2
   2  13 -11 126.744 168.052   3
  -2 -13  12 53.3575 132.074   2
   2  13 -12 190.300 144.197   3
  -2 -13  13 52.4950 72.2217   2
   2  13 -13 58.4418 45.6276   3
  -2 -13  14 39.7293 101.963   2
   2  13 -14 33.6498 51.0916   3
  -2 -13  15-5.13935 58.0780   2
   2  13 -15-19.4650 73.4492   3
  -2 -13  16 47.7867 119.302   2
  -2 -13  17 26.4740 90.2958   2
   2  14  14 116.435 176.325   3
   2  14  13-111.840 105.298   3
   2  14  12 0.49538 65.7148   3
   2  14  11-91.3971 129.533   3
   2  14  10 71.9520 107.076   3
   2  14   9 584.199 295.085   3
   2  14   8-164.559 149.929   3
   2  14   7 635.822 294.156   3
   2  14   6-42.6639 115.435   3
  -2  14  -6 248.948 126.519   3
   2  14   5 1374.91 381.536   3
  -2  14  -5 986.335 250.602   3
   2  14   4 85.5846 120.573   3
  -2  14  -4 120.518 107.774   3
   2  14   3-0.56718 106.485   3
  -2  14  -3-131.463 109.032   3
  -2  14  -2 143.158 135.296   3
   2  14   2 0.73556 58.1554   3
  -2  14  -1 98.6691 74.4308   3
   2  14   1 275.793 212.285   3
  -2  14   0-87.2158 98.2367   3
   2  14   0-0.17567 103.383   3
   2  14  -1 940.851 309.784   3
  -2  14   1 806.778 269.852   3
   2  14  -2 95.9195 112.428   3
  -2  14   2-81.5750 124.502   3
   2  14  -3 0.16340 69.5831   3
  -2  14   3-63.6274 94.9734   3
  -2  14   4 21.6647 101.115   3
   2  14  -4 239.771 164.155   3
   2  14  -5 97.2587 96.3767   3
   2  14  -6-184.389 133.877   3
  -2 -14   7 95.6545 126.601   2
   2  14  -7 59.9354 105.966   3
  -2 -14   8 7.72691 112.127   2
   2  14  -8-5.61737 50.4882   3
  -2 -14   9-44.3008 87.8364   2
   2  14  -9 223.825 146.968   3
  -2 -14  10 52.9386 110.798   2
   2  14 -10 1.63812 47.1465   3
  -2 -14  11-2.65319 55.4972   2
   2  14 -11-13.3416 79.4814   3
  -2 -14  12-99.5217 114.633   2
   2  14 -12 34.5455 55.5477   3
  -2 -14  13 26.3674 110.731   2
   2  14 -13 175.102 153.275   3
  -2 -14  14 374.546 241.963   2
   2  15  11 53.5360 167.376   3
   2  15  10 231.481 191.172   3
   2  15   9 51.7698 156.893   3
   2  15   8 325.899 217.905   3
   2  15   7-67.0310 143.755   3
   2  15   6 293.719 206.451   3
   2  15   5 90.4674 117.643   3
  -2  15  -4 84.1596 104.663   3
   2  15   4 184.276 175.541   3
  -2  15  -3-100.287 100.470   3
   2  15   3-172.650 112.617   3
   2  15   2 0.20197 63.7213   3
  -2  15  -2-81.5246 82.0613   3
  -2  15  -1 141.954 97.7822   3
   2  15   1 63.5422 104.860   3
  -2  15   0 214.289 182.974   3
   2  15   0 203.161 194.177   3
  -2  15   1-63.9392 111.105   3
   2  15  -1 49.6846 115.750   3
   2  15  -2 120.663 132.876   3
  -2  15   2 109.208 104.878   3
  -2  15   3-0.18373 68.1709   3
   2  15  -3 0.18009 98.8796   3
  -2  15   4 61.9380 127.540   3
   2  15  -4-90.8387 102.175   3
  -2  15   5-78.2260 103.654   3
   2  15  -5-328.097 175.704   3
  -2  15   6 49.5545 92.7283   3
   2  15  -6-89.9299 103.546   3
   2  15  -7 0.16686 54.9016   3
   2  15  -8 90.5751 82.2478   3
  -2 -15   9-0.20928 96.2349   2
   2  15  -9 40.7684 61.3503   3
  -2 -15  10 267.501 195.504   2
   2  15 -10 78.5191 80.3177   3
  -2 -15  11 22.1070 97.9802   2
   2  15 -11 100.958 144.615   3
   2  16   8 114.545 111.352   3
   2  16   7 13.6226 110.544   3
   2  16   6 141.710 174.390   3
   2  16   5 75.1233 154.033   3
   2  16   4 0.23139 82.9069   3
   2  16   3 17.1812 74.2044   3
  -2  16  -2 295.676 196.243   3
   2  16   2-60.0011 95.3881   3
   2  16   1 75.2416 141.011   3
  -2  16  -1 170.563 153.824   3
  -2  16   0 161.507 137.767   3
   2  16   0 0.20872 59.1596   3
  -2  16   1-52.9354 83.8898   3
   2  16  -1 0.81145 56.8427   3
  -2  16   2 18.4415 160.337   3
   2  16  -2 245.316 209.024   3
  -2  16   3 73.7101 145.396   3
   2  16  -3 8.65115 111.604   3
  -2  16   4-81.6646 106.626   3
   2  16  -4-106.581 111.556   3
  -2  16   5 0.21566 86.1278   3
   2  16  -5 115.511 152.754   3
  -2  16   6-297.820 190.785   3
   2  16  -6-169.904 133.177   3
  -2  16   7 77.7122 144.347   3
   2  16  -7-61.3875 86.3848   3
  -2  16   8 42.5283 112.777   3
   2  16  -8 20.5177 126.547   3
  -2  16   9 24.9250 65.4123   3
   2  17   4 124.881 177.031   3
   2  17   3-45.5128 94.6477   3
   2  17   2-86.9402 117.644   3
   2  17   1 0.23239 95.8362   3
   2  17   0 0.22569 111.980   3
   2  17  -1-282.829 186.040   3
  -2  17   1 50.5649 141.583   3
  -2  17   2 0.20650 75.5282   3
   2  17  -2-450.020 227.528   3
  -2  17   3 108.844 112.298   3
   2  17  -3-234.340 166.767   3
  -2  17   4 131.148 199.708   3
   2  17  -4-0.20877 49.5998   3
  -2  17   5 42.5006 142.272   3
   2  17  -5 118.188 120.653   3
  -2  17   6 3.87412 125.470   3
   2  17  -6 35.4371 167.880   3
  -2  17   7 0.25022 194.220   3
  -2  17   8 48.3311 97.9798   3
   3   0  10 7415.67 384.649   2
  -3   0 -10 7169.07 383.629   1
   3   0   9 28.2441 38.7845   2
  -3   0  -9-88.5941 57.4506   1
   3   0   8 1899.76 167.421   2
  -3   0  -8 1831.53 164.535   1
   3   0   7 121.508 47.4317   2
   3   0   7-38.6678 57.5903   3
  -3   0  -7 164.212 67.5936   1
   3   0   6 10325.5 320.412   2
   3   0   6 10058.7 417.230   3
  -3   0  -6 9804.36 319.354   1
   3   0   5 13.0636 42.3313   3
  -3   0  -4 1261.59 105.501   2
   3   0   4 1536.87 154.622   3
  -3   0  -3 23.7322 25.3469   3
   3   0   3-20.3472 39.0709   3
  -3   0  -2 55203.7 939.386   3
   3   0   2 56357.8 943.422   3
  -3   0  -1 21.8446 29.0280   3
   3   0   1 28.9822 39.4330   3
  -3   0   0 2473.47 211.045   3
   3   0   0 2387.81 217.797   3
   3   0  -1 89.2388 45.6857   3
  -3   0   1 12.9704 41.5559   3
  -3   0   2 22356.8 688.219   3
   3   0  -2 21985.1 684.349   3
  -3   0   3 19.1395 56.4187   3
  -3   0   4 98362.4 1606.34   3
  -3   0   5 12.2547 41.9253   3
  -3   0   6 35356.1 1062.95   3
  -3   0   7 44.4259 75.8754   3
  -3   0   8 8295.66 562.376   3
  -3   0   9-17.2155 51.7178   3
  -3   0  10-6.26064 40.1599   3
  -3   0  11 169.526 140.327   1
  -3   0  11 69.3829 36.3764   3
  -3   0  12 3371.02 426.851   1
  -3   0  12 3656.40 440.580   3
  -3   0  13 50.0368 61.2461   1
  -3   0  13 127.168 131.263   3
  -3   0  14 7030.67 638.886   1
  -3   0  14 7063.39 641.672   3
  -3   0  15 71.1480 108.981   1
  -3   0  16 517.540 195.226   1
  -3   0  17-102.385 131.562   1
  -3   0  18 5719.38 657.349   1
  -3   0  19 464.470 251.113   1
  -3   0  20 291.563 220.848   1
  -3   0  21 177.694 130.861   1
  -3   0  22-65.2237 118.519   1
  -3   0  23 182.329 143.021   1
  -3   0  24 348.787 191.897   1
  -3   0  25 19.7408 73.0410   1
  -3   0  26-285.963 180.393   1
  -3   0  27-237.605 168.654   1
  -3   0  28 476.377 269.377   1
  -3   0  29 141.151 216.497   1
   3  -1  26 40.2094 90.2976   2
   3  -1  25 363.966 165.170   2
   3  -1  24 106.180 87.7748   2
   3  -1  23 35.8456 117.945   2
   3   1  22-75.2839 106.711   1
   3   1  21 2409.76 345.800   1
   3   1  20 508.620 134.832   1
   3   1  19 1609.21 245.952   1
   3   1  18 746.919 159.710   1
   3   1  17 308.087 75.3566   1
   3   1  16 2271.01 270.085   1
   3   1  15 5142.12 396.556   1
   3  -1  14 303.197 128.022   2
   3   1  14 50.3078 78.2000   1
  -3   1 -14 177.921 81.3252   1
   3  -1  13 2727.21 295.637   2
   3   1  13 2598.32 247.792   1
  -3   1 -13 2607.89 291.391   1
   3  -1  12 7612.14 479.182   2
   3   1  12 7350.18 394.585   1
  -3   1 -12 7702.40 482.532   1
   3   1  11 5033.37 308.291   1
   3  -1  11 4923.27 368.179   2
  -3   1 -11 4766.21 359.114   1
   3   1  10 1588.71 150.948   1
   3  -1  10 1659.52 203.846   2
  -3   1 -10 1459.12 192.148   1
   3  -1   9 25991.1 747.283   2
  -3   1  -9 25241.1 740.974   1
   3  -1   8 25.2309 38.7842   2
  -3   1  -8 70.7764 28.8818   1
   3   1   7 1168.39 90.6806   2
   3  -1   7 1094.15 133.866   2
   3  -1   7 1002.65 117.870   3
  -3   1  -7 1265.97 151.713   1
   3  -1   6 7118.19 334.359   2
   3  -1   6 6870.24 289.336   3
   3   1   6 7226.53 405.240   3
  -3   1  -5 13.7901 27.7493   2
   3   1   5 121.078 64.3489   3
   3  -1   5 20.4739 34.9397   3
  -3   1  -4 570.256 99.6495   2
   3   1   4 509.587 99.5362   3
  -3   1  -4 510.552 78.0374   3
   3  -1   4 519.432 78.6320   3
  -3   1  -3 542.130 84.8029   2
  -3  -1  -3 659.167 118.918   3
  -3   1  -3 655.762 86.7029   3
   3   1   3 726.372 121.330   3
   3  -1   3 765.520 103.330   3
  -3  -1  -2 942.172 137.292   3
   3   1   2 1051.36 153.310   3
   3  -1   2 877.471 108.316   3
  -3   1  -2 940.749 109.716   3
   3   1   1 3788.35 275.011   3
  -3  -1  -1 3740.95 276.900   3
  -3   1  -1 3372.04 222.116   3
   3  -1   1 3777.53 235.574   3
  -3  -1   0 4574.39 312.768   3
  -3   1   0 4872.05 282.384   3
   3   1   0 4753.56 315.991   3
   3  -1   0 5039.62 284.125   3
   3  -1  -1 861.712 138.536   3
  -3   1   1 641.226 110.112   3
  -3  -1   1 599.524 114.247   3
  -3  -1   2 16739.6 631.644   3
  -3   1   2 17051.4 594.186   3
  -3  -1   3 6932.43 419.190   3
  -3   1   3 7098.76 406.319   3
  -3  -1   4 1909.37 232.090   3
  -3   1   4 1845.14 224.818   3
  -3  -1   5 707.538 135.695   1
  -3   1   5 1106.85 176.388   3
  -3  -1   5 1067.47 183.835   3
  -3  -1   6 5957.09 429.027   1
  -3  -1   6 6132.94 443.947   3
  -3   1   6 6096.97 445.929   3
  -3  -1   7-58.7663 68.1299   1
  -3   1   7 50.3330 73.2924   3
   3   1  -7 131.180 81.6409   3
  -3  -1   7 88.0933 71.0284   3
  -3  -1   8 5909.99 441.792   1
  -3   1   8 7017.93 519.629   3
  -3  -1   8 6636.44 504.596   3
  -3  -1   9 3198.91 354.697   1
  -3   1   9 2651.37 333.034   3
  -3  -1   9 2588.77 321.671   3
  -3  -1  10-54.9865 86.5622   1
  -3  -1  10 16.8491 51.7392   3
  -3  -1  11 2567.85 345.460   1
  -3  -1  11 2231.89 319.999   3
  -3  -1  12 106.507 75.2997   1
  -3  -1  12 107.801 67.6641   3
  -3  -1  13 420.952 162.636   1
  -3  -1  13 496.187 170.184   3
  -3  -1  14 196.049 165.354   1
  -3   1  14 516.072 177.386   3
  -3  -1  14 367.389 168.361   3
  -3  -1  15 3039.26 439.261   1
  -3   1  15 2341.12 377.012   1
  -3  -1  15 2877.39 412.378   3
  -3  -1  16 2381.77 387.788   1
  -3   1  16 2286.07 393.612   1
  -3  -1  17 180.660 136.761   1
  -3   1  17-206.365 191.805   1
  -3   1  18-115.702 96.6801   1
  -3  -1  18-9.33454 65.6938   1
  -3  -1  19 1020.72 268.218   1
  -3   1  19 933.779 281.596   1
  -3  -1  20 489.860 224.137   1
  -3   1  20 990.634 299.582   1
  -3  -1  21 1916.38 393.469   1
  -3   1  21 2340.07 457.552   1
  -3   1  22 986.912 306.145   1
  -3  -1  22 556.081 229.803   1
  -3   1  23 87.3182 149.067   1
  -3  -1  23-129.039 138.534   1
  -3  -1  24-56.3834 106.894   1
  -3   1  24 14.6556 108.487   1
  -3  -1  25 560.064 253.658   1
  -3   1  25 339.530 211.947   1
  -3  -1  26 14.5495 127.768   1
  -3   1  26-145.691 135.018   1
  -3   1  27 0.62182 89.8492   1
  -3  -1  27 124.380 204.858   1
  -3  -1  28 42.5071 81.5228   1
  -3   1  28 0.21765 83.6448   1
  -3   1  29-181.128 155.307   1
   3  -2  27 59.2560 75.6270   2
   3  -2  26-24.2755 38.3343   2
   3  -2  25 91.6280 59.5143   2
   3  -2  24 323.089 157.361   2
   3   2  24 245.455 113.928   1
   3  -2  23 1199.35 306.285   2
   3   2  23 388.646 128.634   1
   3  -2  22 714.813 222.142   2
   3   2  22 540.387 187.892   1
   3  -2  21 847.049 236.489   2
   3   2  21 802.392 192.750   1
   3  -2  20 260.933 140.321   2
   3   2  20 38.0631 49.2229   1
   3  -2  19-73.5386 80.9212   2
   3   2  19 58.0563 70.7585   1
   3  -2  18 773.546 207.889   2
   3   2  18 786.506 172.164   1
   3  -2  17 85.7703 102.784   2
   3   2  17 254.905 118.940   1
   3  -2  16 1270.61 246.220   2
  -3   2 -16 1045.37 225.750   1
   3   2  16 1377.03 209.791   1
   3  -2  15 413.052 134.704   2
   3   2  15 454.907 123.326   1
  -3   2 -15 367.202 127.089   1
   3  -2  14 60.1047 41.5139   2
   3   2  14 151.325 85.8586   1
  -3   2 -14 64.9650 49.9428   1
   3  -2  13 4761.33 426.548   2
   3   2  13 5311.32 351.527   1
  -3   2 -13 4956.25 429.992   1
   3  -2  12 9101.03 555.328   2
   3   2  12 8970.11 417.542   1
  -3   2 -12 8742.85 554.146   1
   3  -2  11 141.581 62.8912   2
   3   2  11 110.214 50.3547   1
  -3   2 -11 40.6074 62.9498   1
   3  -2  10 6346.41 432.343   2
  -3   2 -10 6466.18 431.925   1
   3   2  10 6991.89 305.965   1
   3  -2   9 3.86023 54.5400   2
  -3   2  -9 107.604 50.8934   1
   3   2   9 229.072 59.1489   1
   3  -2   8 4263.41 325.924   2
   3  -2   8 4738.58 216.090   3
   3   2   8 5105.91 193.617   1
  -3   2  -8 4355.22 315.754   1
   3  -2   7 2626.06 238.551   2
   3  -2   7 2456.43 137.523   3
   3  -2   6 15152.9 572.237   2
  -3   2  -6 15069.3 565.287   2
   3   2   6 16345.5 675.311   3
   3  -2   6 15292.6 316.079   3
  -3   2  -5 2896.85 247.503   2
   3  -2   5 3230.96 141.935   3
   3   2   5 3198.09 285.365   3
  -3   2  -4 85.0686 50.6917   2
   3   2   4-22.2364 50.4377   3
  -3   2  -4 33.1301 11.9521   3
   3  -2   4 43.7158 22.2104   3
  -3   2  -3 7557.29 378.344   2
  -3  -2  -3 7867.30 435.046   3
   3   2   3 8090.87 439.962   3
  -3   2  -3 7584.28 259.948   3
   3  -2   3 8284.79 266.054   3
  -3  -2  -2 254.269 45.5774   1
   3   2   2 277.438 91.4204   3
  -3  -2  -2 184.124 65.8708   3
  -3   2  -2 205.891 49.2174   3
  -3  -2  -1 61741.4 784.064   1
  -3  -2  -1 58354.7 1188.54   3
  -3   2  -1 59163.4 893.418   3
  -3  -2   0 1817.32 158.132   1
  -3  -2   0 1518.68 193.469   3
  -3   2   0 1508.84 156.976   3
  -3  -2   1 398.796 89.1880   1
  -3  -2   1 560.397 134.272   3
  -3   2   1 293.274 80.9368   3
  -3  -2   2 11783.6 476.823   1
  -3  -2   2 12355.1 566.071   3
  -3   2   2 11682.9 499.930   3
  -3  -2   3 7441.02 410.214   1
  -3  -2   3 6746.65 438.840   3
  -3  -2   4 8369.29 461.143   1
  -3  -2   4 8551.97 497.139   3
  -3  -2   5 1046.59 176.457   1
   3   2  -5 1064.42 175.801   3
  -3  -2   5 1166.78 193.103   3
  -3  -2   6 1574.65 221.554   1
  -3  -2   6 1453.16 217.360   3
   3   2  -6 1482.54 223.314   3
  -3  -2   7 5409.88 442.851   1
  -3  -2   7 5218.29 434.509   3
   3   2  -7 5518.75 446.350   3
  -3  -2   8 6833.81 533.298   1
  -3  -2   8 6265.62 490.633   3
   3   2  -8 5806.97 461.060   3
   3   2  -9 42323.7 1281.84   3
  -3  -2   9 41761.4 1290.60   1
  -3  -2   9 42396.3 1310.21   3
  -3  -2  10 86.8235 125.557   1
  -3  -2  10-0.08342 63.4636   3
  -3  -2  11 2195.52 341.093   1
  -3  -2  11 1968.87 300.664   3
  -3  -2  12 504.249 164.394   1
  -3  -2  12 702.984 193.405   3
  -3  -2  13 2496.51 377.097   1
  -3  -2  13 2164.47 338.705   3
  -3  -2  14 1271.77 278.289   1
  -3  -2  14 1387.41 293.209   3
  -3  -2  15 303.305 160.207   1
  -3  -2  15 126.124 99.6740   3
  -3  -2  16 191.442 91.9348   1
  -3  -2  17 326.433 195.821   1
  -3   2  18 1427.42 321.316   1
  -3  -2  18 1288.39 291.195   1
  -3  -2  19 661.891 195.303   1
  -3   2  19 967.176 288.819   1
  -3  -2  20-256.681 207.615   1
  -3   2  20 180.624 163.810   1
  -3   2  21-87.4167 146.336   1
  -3  -2  21-58.5819 93.0814   1
  -3  -2  22 443.408 253.361   1
  -3   2  22 397.411 196.976   1
  -3  -2  23 786.169 313.391   1
  -3   2  23 1016.37 318.269   1
  -3   2  24 141.858 128.053   1
  -3  -2  24 344.244 194.410   1
  -3   2  25 119.292 156.959   1
  -3  -2  25 322.334 270.982   1
  -3   2  26 430.788 216.437   1
  -3  -2  26 59.4822 59.8674   1
  -3   2  27 19.9260 122.091   1
  -3  -2  27 9.22027 91.7887   1
  -3   2  28 39.0024 101.597   1
  -3  -2  28 590.066 345.021   1
  -3   2  29-434.662 228.111   1
   3  -3  27 87.1359 102.707   2
   3  -3  26 14.0969 61.4917   2
   3  -3  25 13.8332 51.1701   2
   3  -3  24 17.7900 74.1667   2
   3   3  23 108.313 89.2284   1
   3  -3  23-146.597 135.399   2
   3   3  22 355.891 135.314   1
   3  -3  22 391.895 163.783   2
   3   3  21 8.71839 32.4612   1
   3  -3  21 131.188 78.8756   2
   3   3  20 1410.83 247.019   1
   3  -3  20 1602.31 309.660   2
   3   3  19 238.486 119.977   1
   3  -3  19 159.060 128.440   2
   3  -3  19 181.577 78.8331   3
   3   3  18 264.143 99.5380   1
   3  -3  18 47.0550 73.0877   2
   3  -3  18 84.2571 58.0685   3
  -3   3 -17 285.589 136.844   1
   3   3  17-58.0934 125.648   1
   3  -3  17 130.137 105.473   2
   3  -3  17 71.6692 49.6156   3
  -3   3 -16 373.375 133.941   1
   3   3  16 407.955 96.1218   1
   3  -3  16 373.291 128.124   2
   3  -3  16 504.995 110.588   3
   3   3  15 17.3313 54.1797   1
  -3   3 -15-43.0698 58.6779   1
   3  -3  15 73.6512 45.7859   3
   3   3  14 2777.37 258.737   1
  -3   3 -14 2061.10 303.842   1
   3  -3  14 3078.44 371.848   2
   3  -3  14 2779.94 238.929   3
   3   3  13 996.841 149.852   1
  -3   3 -13 869.802 192.329   1
   3  -3  13 886.952 204.580   2
   3  -3  13 729.046 115.145   3
   3   3  12 3919.53 276.161   1
  -3   3 -12 4282.98 410.316   1
   3  -3  12 4190.22 405.712   2
   3  -3  12 3779.91 235.251   3
  -3   3 -11 56.6449 56.1723   1
   3   3  11 38.6216 29.8486   1
   3  -3  11 45.2989 55.5470   2
   3  -3  11 21.0093 23.3855   3
  -3   3 -10 4876.47 406.557   1
   3   3  10 4181.50 241.447   1
   3  -3  10 4518.72 396.797   2
   3  -3  10 4359.85 192.663   3
   3  -3   9 2022.63 255.663   2
  -3   3  -9 1859.05 240.329   1
   3   3   9 2114.82 156.920   1
   3  -3   8 1737.61 226.190   2
  -3   3  -7 299.292 92.0076   2
   3  -3   7 231.463 80.3254   2
  -3   3  -6 5010.42 368.310   2
   3  -3   6 5361.59 375.900   2
   3   3   6 3323.41 136.001   2
   3   3   6 5758.39 443.581   3
  -3   3  -5 460.855 111.289   2
   3   3   5 376.650 111.240   3
  -3   3  -4 14716.8 609.250   2
   3   3   4 15196.2 682.555   3
   3   3   4 14704.0 316.160   1
  -3   3  -3 1563.17 195.482   2
  -3  -3  -3 1632.96 116.376   2
   3   3   3 1603.80 117.892   1
   3   3   3 1756.83 232.046   3
  -3   3  -3 1602.33 113.447   3
  -3  -3  -2 588.025 77.9412   2
   3   3   2 577.516 82.4019   1
  -3  -3  -2 542.953 130.150   3
  -3   3  -2 566.235 79.2259   3
  -3   3  -1 69.2871 34.0114   3
   3   3   1 59.7127 24.6994   1
  -3  -3  -1 28.7680 35.9671   3
   3   3   0 170.331 44.1410   1
  -3  -3   0 170.754 43.6708   1
  -3  -3   0 181.892 93.7050   3
  -3  -3   1 12220.0 479.512   1
   3   3  -1 12078.5 481.017   1
  -3  -3   1 12582.4 595.152   3
   3   3  -2 810.680 126.421   1
  -3  -3   2 1114.89 163.887   1
  -3  -3   2 1041.48 179.917   3
  -3  -3   3 12581.4 551.514   1
   3   3  -3 12266.4 551.455   1
  -3  -3   3 12004.6 611.963   3
   3   3  -4 354.360 106.436   1
  -3  -3   4 432.836 121.391   1
  -3  -3   4 450.831 122.631   3
   3   3  -4 426.113 112.002   3
  -3  -3   5 3197.33 319.526   1
   3   3  -5 3013.60 308.121   1
   3   3  -5 3020.69 329.151   3
  -3  -3   5 2826.20 309.624   3
  -3  -3   6 1182.58 207.387   1
   3   3  -6 881.672 169.644   1
  -3  -3   6 1147.16 202.210   3
   3   3  -6 1171.24 192.340   3
  -3  -3   7 2529.65 282.123   1
   3   3  -7 2672.06 352.026   1
  -3  -3   7 2105.62 278.789   3
   3   3  -7 2188.50 289.365   3
  -3  -3   8 2326.16 286.379   1
   3   3  -8 2591.96 323.015   1
  -3  -3   8 2687.05 331.865   3
   3   3  -8 2538.20 315.676   3
  -3  -3   9 469.627 64.0067   1
   3   3  -9 745.208 185.682   3
  -3  -3   9 710.798 178.729   3
  -3  -3  10 944.866 184.535   1
   3   3 -10 1123.94 229.242   3
  -3  -3  10 1413.67 255.785   3
  -3  -3  11 1151.39 234.095   1
  -3  -3  11 1160.20 240.646   3
  -3  -3  12 118.825 60.7101   1
  -3  -3  12 158.475 61.3929   3
  -3  -3  13 1385.84 277.165   1
  -3  -3  13 1629.28 291.369   3
  -3  -3  14 174.099 95.6527   1
  -3  -3  14 240.170 130.593   3
  -3  -3  15 4354.12 509.997   3
  -3  -3  15 4049.28 516.309   1
  -3  -3  16 2775.38 434.629   1
  -3  -3  17 704.571 225.521   1
  -3  -3  18 407.211 203.983   1
  -3  -3  19 324.634 185.253   1
  -3  -3  20 2018.45 428.870   1
  -3   3  20 1736.27 396.791   1
  -3  -3  21 415.082 210.364   1
  -3   3  21 236.767 160.193   1
  -3   3  22 278.583 161.417   1
  -3  -3  22 199.754 150.831   1
  -3   3  23 140.203 128.299   1
  -3  -3  23 173.476 135.934   1
  -3  -3  24 0.19053 108.154   1
  -3   3  24 225.236 197.790   1
  -3   3  25 128.547 152.558   1
  -3  -3  25 116.953 130.247   1
  -3   3  26 633.928 297.635   1
  -3  -3  26 323.191 222.550   1
  -3   3  27 0.21150 85.3641   1
  -3  -3  27-172.017 148.338   1
  -3   3  28 0.21992 71.7570   1
  -3  -3  28 217.567 167.222   1
  -3   3  29 51.7676 158.679   1
   3  -4  27 109.338 105.389   2
   3  -4  26-7.22402 42.0370   2
   3  -4  25 59.1310 66.9537   2
   3  -4  24 18.4239 65.3073   2
   3  -4  23 404.395 191.404   2
   3   4  22 633.286 204.669   1
   3  -4  22 415.527 192.442   2
   3   4  21 196.911 97.9517   1
   3  -4  21 40.1828 68.0464   2
   3   4  20 1.76902 44.2302   1
   3  -4  20 29.3976 43.2742   2
   3   4  19 19.1305 46.0436   1
   3  -4  19 244.575 132.369   2
   3   4  18 147.667 50.6098   1
   3  -4  18 251.855 104.936   2
   3  -4  18 144.787 68.1783   3
   3   4  17 33.3239 59.8685   1
   3  -4  17 75.7945 81.5405   2
   3  -4  17 30.8333 35.0622   3
   3  -4  16 2062.01 333.098   2
   3   4  16 1858.80 243.065   1
   3  -4  16 1431.82 173.347   3
  -3   4 -15-28.1123 49.3729   1
   3   4  15 132.114 86.6586   1
   3  -4  15 94.1681 80.1815   2
   3  -4  15 49.6304 38.0824   3
  -3   4 -14 15.3081 75.6870   1
   3   4  14 45.6142 58.8747   1
   3  -4  14 64.2873 80.1383   2
   3  -4  14 36.9777 23.2159   3
   3  -4  13 4926.04 489.805   2
  -3   4 -13 3710.73 418.775   1
   3   4  13 4854.73 335.922   1
   3  -4  13 4571.62 225.682   3
  -3   4 -12 79.0566 85.1636   1
   3  -4  12 29.8756 91.9892   2
   3  -4  12 36.5944 23.6093   3
   3  -4  11 1493.53 241.874   2
  -3   4 -11 1508.31 255.621   1
   3  -4  10-49.8859 78.0635   2
  -3   4 -10 60.9961 58.2510   1
   3  -4   9 58.8974 46.6999   2
   3  -4   8 3745.11 368.487   2
   3   4   7 2205.56 160.211   2
   3  -4   7 2511.00 285.357   2
  -3   4  -7 2216.49 273.529   2
   3  -4   6 2433.29 287.436   2
   3   4   6 2211.62 158.850   2
  -3   4  -6 2037.65 262.548   2
   3   4   6 2585.65 318.040   3
  -3   4  -5-27.1410 50.0667   2
   3   4   5-8.51638 27.4856   2
   3   4   5 6.82278 87.5244   3
  -3   4  -4 3929.24 352.064   2
  -3  -4  -3 17841.4 490.561   2
  -3   4  -3 17529.2 737.422   2
   3   4   3 16962.5 499.109   1
  -3  -4  -2 717.165 108.469   2
  -3   4  -2 618.882 135.807   2
   3   4   2 681.030 104.542   1
  -3  -4  -1 16719.3 545.946   2
  -3  -4  -1 16383.7 733.369   3
   3   4   1 16739.6 547.701   1
  -3  -4   0 319.915 78.5037   2
   3   4   0 317.182 82.4655   1
  -3  -4   0 116.322 81.8507   3
   3   4  -1-23.1916 34.7233   1
  -3  -4   1-44.1756 61.7549   3
   3   4  -2 1053.00 160.140   1
  -3  -4   2 838.111 175.411   3
   3   4  -2 784.267 146.274   3
  -3  -4   3 5887.75 399.071   1
   3   4  -3 5437.96 397.641   1
   3   4  -3 5825.88 449.743   3
  -3  -4   3 5788.38 444.409   3
   3   4  -4 756.987 156.437   1
  -3  -4   4 428.447 75.2407   1
  -3  -4   4 622.378 149.081   3
   3   4  -4 651.896 154.302   3
  -3  -4   5 4514.93 282.042   1
   3   4  -5 5567.45 435.399   1
   3   4  -5 5834.92 460.029   3
  -3  -4   5 5662.46 457.045   3
   3   4  -6 1939.16 285.552   1
  -3  -4   6 1463.52 116.971   1
  -3  -4   6 1982.31 280.055   3
   3   4  -6 1532.71 253.830   3
   3   4  -7 33.2815 87.7923   1
  -3  -4   7-47.1876 104.907   1
  -3  -4   7-47.6142 38.4114   3
   3   4  -7-39.8660 84.6736   3
   3   4  -8 664.509 173.365   1
  -3  -4   8 601.111 154.663   1
  -3  -4   8 410.323 136.111   3
   3   4  -8 594.674 158.893   3
  -3  -4   9 4536.53 450.982   1
   3   4  -9 4480.45 461.217   1
  -3  -4   9 4237.86 424.409   3
   3   4  -9 4244.18 421.350   3
  -3  -4  10 455.818 164.039   1
   3   4 -10 298.758 134.415   1
  -3  -4  10 388.263 138.084   3
   3   4 -10 333.501 140.799   3
  -3  -4  11 142.361 102.204   1
   3   4 -11 126.285 97.5107   1
   3   4 -11 150.386 102.670   3
  -3  -4  11 120.430 67.9356   3
  -3  -4  12 1244.16 263.395   1
   3   4 -12 952.451 212.806   3
  -3  -4  12 1134.31 244.438   3
  -3  -4  13 7819.82 665.647   1
  -3  -4  13 7919.46 641.216   3
  -3  -4  14 489.848 203.912   1
  -3  -4  14 405.399 162.452   3
  -3  -4  15 801.687 239.011   1
  -3  -4  15 635.428 197.044   3
  -3  -4  16 924.792 272.134   1
  -3  -4  17 123.205 58.1598   1
  -3  -4  18 122.060 91.8591   1
  -3  -4  19 971.796 273.032   1
  -3  -4  20 117.996 108.009   1
  -3  -4  21-98.5611 107.432   1
  -3   4  22 302.764 187.108   1
  -3  -4  22 235.612 171.242   1
  -3   4  23 372.490 202.548   1
  -3  -4  23 417.653 235.064   1
  -3   4  24 269.196 211.685   1
  -3  -4  24-71.8722 102.402   1
  -3   4  25 101.770 136.890   1
  -3  -4  25-373.332 203.924   1
  -3   4  26 135.872 166.420   1
  -3  -4  26-257.329 174.994   1
  -3   4  27 155.913 183.480   1
  -3  -4  27 0.22545 65.6258   1
  -3   4  28 12.4501 147.632   1
   3  -5  28-120.367 115.668   2
   3  -5  27 107.166 171.994   2
   3  -5  26-0.18314 46.1160   2
   3  -5  25 88.7524 91.5407   2
   3  -5  24 4.54756 113.522   2
   3  -5  23 29.4159 58.8961   2
   3  -5  22 14.4433 64.8361   2
   3   5  21 118.543 83.4032   1
   3  -5  21 218.465 147.258   2
   3   5  20 365.753 132.792   1
   3  -5  20 544.850 195.546   2
   3   5  19-16.6121 43.7088   1
   3  -5  19-79.4561 132.377   2
   3   5  18 1.96677 35.4783   1
   3  -5  18 14.6008 22.5478   3
   3   5  17-14.6499 76.3571   1
   3  -5  17-135.901 158.765   2
   3  -5  17-1.78020 13.1285   3
   3   5  16 935.929 180.576   1
   3  -5  16 1108.30 266.803   2
   3  -5  16 468.451 78.1922   3
   3  -5  15 33.4417 73.9291   2
   3  -5  15 82.6284 35.6249   3
   3   5  15-78.9285 93.3363   1
   3  -5  14 419.975 149.111   2
   3  -5  14 274.975 42.3331   3
  -3   5 -14 195.106 98.7618   1
   3  -5  13 294.255 111.483   2
  -3   5 -13 144.579 73.8381   1
   3  -5  12 1072.07 232.403   2
  -3   5 -12 672.513 182.842   1
   3  -5  11 856.250 198.102   2
  -3   5 -11 490.477 157.516   1
  -3   5 -10 2102.22 317.178   1
   3  -5  10 3085.67 376.982   2
   3  -5   9 1609.09 268.649   2
   3   5   8 1948.70 186.819   2
  -3   5  -8 1842.87 279.177   2
   3  -5   8 1860.58 281.852   2
   3   5   7 5713.23 316.816   2
  -3   5  -7 5833.72 482.724   2
   3  -5   7 6247.42 491.422   2
   3   5   6 1128.36 139.224   2
  -3   5  -6 808.141 171.613   2
   3  -5   6 1158.98 215.544   2
   3   5   6 892.873 202.593   3
   3   5   5 4019.50 266.260   2
  -3   5  -5 4145.49 399.281   2
  -3   5  -4 37682.5 1178.90   2
   3   5   4 35346.0 805.779   2
  -3   5  -3 919.112 178.482   2
   3   5   2 2727.11 218.251   1
  -3   5  -2 3145.19 336.857   2
  -3  -5  -2 3161.91 254.648   2
  -3  -5  -1 91.6913 57.6251   2
  -3   5  -1 21.2074 48.6287   2
  -3  -5  -1 188.761 63.5684   3
   3   5   1-100.252 111.653   1
  -3  -5   0 1055.92 175.334   2
  -3  -5   0 1189.81 214.608   3
   3   5   0 931.991 126.028   1
  -3  -5   1 3036.27 282.568   2
  -3  -5   1 2617.36 320.004   3
   3   5  -1 2275.75 293.685   3
   3   5  -1 3246.82 300.172   1
  -3  -5   2 3883.84 337.717   2
   3   5  -2 4971.76 391.750   1
  -3  -5   2 3935.58 380.722   3
   3   5  -2 3800.55 379.784   3
  -3  -5   3 1393.88 217.451   2
   3   5  -3 1361.15 180.773   1
  -3  -5   3 1578.13 242.085   3
   3   5  -3 1805.13 260.564   3
   3   5  -4 7482.35 510.320   1
   3   5  -4 7668.59 538.590   3
  -3  -5   4 7341.09 533.717   3
   3   5  -5 824.708 188.245   1
  -3  -5   5 848.471 180.925   3
   3   5  -5 568.056 141.575   3
  -3  -5   6 13468.0 740.906   1
   3   5  -6 14269.1 763.906   1
   3   5  -6 14701.3 762.367   3
  -3  -5   6 14705.4 767.234   3
   3   5  -7 57.0865 53.3155   1
  -3  -5   7 2.32341 53.3117   1
  -3  -5   7 17.0346 37.8497   3
   3   5  -7 111.614 98.4299   3
   3   5  -8 92.1203 64.1833   1
  -3  -5   8-0.17101 92.0741   1
  -3  -5   8 116.093 95.5761   3
   3   5  -8 166.531 116.710   3
  -3  -5   9 252.304 69.7101   1
   3   5  -9 187.915 106.084   1
   3   5  -9 118.070 85.4299   3
  -3  -5   9 254.516 116.506   3
  -3  -5  10 4806.11 486.691   1
   3   5 -10 4755.66 517.789   1
  -3  -5  10 4809.71 485.207   3
   3   5 -10 4711.71 476.047   3
   3   5 -11 908.277 245.880   1
  -3  -5  11 96.2872 119.481   1
  -3  -5  11 496.746 164.955   3
   3   5 -11 546.025 167.211   3
  -3  -5  12-81.5357 94.8730   1
   3   5 -12-15.8921 84.7902   3
  -3  -5  12 11.0540 43.8324   3
  -3  -5  13 218.075 131.636   1
   3   5 -13 326.360 125.922   3
  -3  -5  13 340.698 139.223   3
  -3  -5  14 2302.44 358.389   3
  -3  -5  14 1933.95 345.502   1
  -3  -5  15-317.261 193.292   1
  -3  -5  16 431.826 159.434   1
  -3  -5  17-79.1768 179.357   1
  -3  -5  18-216.839 203.714   1
  -3  -5  19-382.368 207.695   1
  -3  -5  20 925.444 279.225   1
  -3  -5  21 638.490 297.586   1
  -3  -5  22-242.777 155.428   1
  -3   5  23 23.2378 147.308   1
  -3  -5  23 103.753 101.884   1
  -3  -5  24 488.235 273.772   1
  -3   5  24 487.192 269.937   1
  -3  -5  25-291.867 185.839   1
  -3   5  25 416.398 266.538   1
  -3   5  26-134.740 132.498   1
  -3  -5  26-494.858 243.089   1
  -3   5  27 0.21862 55.8600   1
  -3   5  28-191.113 157.830   1
   3  -6  28 7.71426 99.7693   2
   3  -6  27 281.275 173.794   2
   3  -6  26-101.477 107.666   2
   3  -6  25-173.868 132.690   2
   3  -6  24 334.603 212.721   2
   3  -6  23 85.6574 120.329   2
   3  -6  22-52.6471 80.4469   2
   3  -6  21-159.915 113.430   2
   3   6  21-29.9542 55.9712   1
   3  -6  20 502.496 188.247   2
   3   6  20 427.549 141.806   1
   3  -6  19 163.469 106.778   2
   3   6  19 241.817 109.327   1
   3  -6  18-61.8587 91.1727   2
   3   6  18 14.7234 54.2566   1
   3  -6  17 861.475 242.710   2
   3  -6  17 493.866 60.6787   3
   3   6  17 613.613 161.202   1
   3  -6  16-20.5701 84.5209   2
   3  -6  15 349.540 146.098   2
   3  -6  14 6.08899 88.4035   2
   3  -6  13 2948.95 422.176   2
   3  -6  12 438.127 211.794   2
   3  -6  11 2183.57 334.364   2
  -3   6 -11 1909.57 324.432   1
   3  -6  10 277.116 148.131   2
   3   6  10 121.822 68.3880   2
   3   6   9 4237.87 321.645   2
   3  -6   9 4025.78 450.980   2
   3   6   8 1535.78 189.730   2
  -3   6  -8 1445.47 258.439   2
   3  -6   8 1664.99 278.246   2
   3  -6   7 2914.33 360.078   2
   3   6   7 2526.73 241.146   2
  -3   6  -7 1992.28 308.832   2
   3   6   7 3158.13 408.514   3
   3   6   6 803.471 135.769   2
  -3   6  -6 623.090 169.746   2
   3   6   6 838.853 198.813   3
  -3   6  -5 7320.32 574.715   2
   3   6   5 7228.15 417.389   2
  -3   6  -5 7349.58 266.736   3
  -3   6  -4 11976.6 719.892   2
   3   6   4 10898.6 519.817   2
  -3   6  -4 11126.3 386.643   3
  -3   6  -3 1298.59 233.316   2
  -3  -6  -2 214.636 88.5247   2
   3   6   2 88.0965 96.2274   3
  -3  -6  -1 1493.87 211.716   2
   3   6   1 1611.22 215.150   1
  -3   6  -1 32.1707 53.9246   2
   3   6   1 502.180 173.482   3
  -3  -6   0 29.3484 45.3499   2
  -3   6   0-8.17111 26.3444   2
   3   6   0-98.3666 127.132   3
   3   6   0-37.5017 68.1384   1
  -3  -6   1 95.3509 58.3046   2
  -3  -6   1 145.275 57.7392   3
   3   6  -1 179.915 100.429   3
   3   6  -1 190.698 41.5221   1
  -3  -6   2 59.3303 68.8042   2
   3   6  -2 63.9089 99.2289   3
  -3  -6   2 37.0382 41.0755   3
   3   6  -2 78.7742 64.9644   1
  -3  -6   3 27069.9 992.150   2
  -3  -6   3 26185.1 1039.50   3
   3   6  -3 26996.3 1068.58   3
   3   6  -3 25539.3 980.037   1
  -3  -6   4 2952.70 339.377   2
  -3  -6   4 2825.82 347.202   3
   3   6  -4 2832.21 343.407   3
   3   6  -4 2909.71 337.002   1
  -3  -6   5 3523.49 391.274   2
   3   6  -5 3569.94 395.800   1
   3   6  -5 3482.26 386.693   3
  -3  -6   5 3659.61 397.415   3
   3   6  -6 3167.70 378.506   1
  -3  -6   6 3143.02 371.300   3
   3   6  -6 3022.24 365.080   3
   3   6  -7 1408.40 267.138   1
  -3  -6   7 1482.25 264.843   3
   3   6  -7 1661.60 274.381   3
   3   6  -8 608.518 178.638   1
  -3  -6   8 508.415 148.132   3
   3   6  -8 514.806 128.824   3
   3   6  -9 5852.47 562.257   1
  -3  -6   9 5617.10 512.058   3
   3   6  -9 5217.71 515.306   3
  -3  -6  10 888.935 216.193   3
   3   6 -10 776.797 303.485   3
  -3  -6  11 1974.45 328.358   3
   3   6 -11 2032.38 325.384   3
  -3  -6  12 33.8403 137.219   1
   3   6 -12 291.383 107.536   3
  -3  -6  12 288.972 120.737   3
  -3  -6  13 2806.62 407.780   1
  -3  -6  13 2742.07 392.970   3
   3   6 -13 2912.60 403.440   3
   3   6 -14 519.821 166.891   3
  -3  -6  14 475.962 172.275   3
  -3  -6  15-62.3668 92.8948   1
  -3  -6  16 229.069 78.7547   1
  -3  -6  17 673.773 214.262   1
  -3  -6  18-367.255 232.510   1
  -3  -6  19-304.129 175.218   1
  -3  -6  20-409.285 231.577   1
  -3  -6  21 181.421 69.7157   1
  -3  -6  22-513.525 230.131   1
  -3   6  25-122.458 128.317   1
  -3   6  26 78.4477 161.002   1
  -3   6  27 0.89767 162.080   1
  -3   6  28 0.69127 120.710   1
   3  -7  27 2.33449 104.151   2
   3  -7  26 112.572 195.958   2
   3  -7  25-0.19723 43.0366   2
   3  -7  24 208.822 148.275   2
   3  -7  23-44.5423 79.5982   2
   3  -7  22 50.5158 100.341   2
   3  -7  21 156.802 139.739   2
   3  -7  20 56.6678 91.5130   2
   3   7  20 286.174 149.503   1
   3  -7  19 171.410 154.632   2
   3   7  19 244.950 111.404   1
   3  -7  18 423.423 186.526   2
   3  -7  17 125.221 128.288   2
   3  -7  16 1609.58 335.362   2
   3  -7  15 706.222 218.747   2
   3  -7  14 45.6316 65.2087   2
   3  -7  13 1679.46 328.456   2
   3  -7  12 2054.44 357.882   2
   3   7  12 1382.59 212.483   2
   3  -7  11 10.0194 101.460   2
   3   7  11 5.10464 46.7076   2
   3   7  10 1533.56 214.454   2
   3  -7  10 2084.02 349.870   2
   3   7   9 691.193 142.376   2
   3  -7   9 942.367 224.197   2
   3   7   8 38.6567 34.9504   2
  -3   7  -8 32.2912 64.9936   2
   3  -7   8 186.558 154.024   2
   3   7   8 142.239 116.715   3
  -3   7  -7 357.877 157.560   2
   3   7   7 202.495 69.1659   2
   3   7   7 310.776 156.947   3
  -3   7  -7 222.085 42.0732   3
  -3   7  -6 6002.59 561.733   2
   3   7   6 5943.76 420.584   2
  -3   7  -6 5794.57 257.883   3
   3   7   6 6533.98 607.312   3
  -3   7  -5 2653.81 369.382   2
   3   7   5 2384.50 266.564   2
   3   7   5 2652.50 390.725   3
  -3   7  -5 2360.90 184.912   3
  -3   7  -4 2380.14 350.966   2
   3   7   4 2028.77 245.128   2
   3   7   4 2355.27 349.861   3
  -3   7  -4 2206.94 198.951   3
  -3   7  -3 9079.40 677.242   2
   3   7   3 8048.46 504.368   2
   3   7   3 8854.67 672.682   3
  -3   7  -2 3050.77 392.496   2
   3   7   2 3532.04 428.890   3
  -3  -7  -1 1818.16 255.393   2
  -3   7  -1 1493.04 282.959   2
   3   7   1 1585.20 288.104   3
  -3   7   0 7728.84 629.180   2
  -3  -7   0 7695.94 516.375   2
   3   7   0 7487.44 595.141   3
   3   7   0 7672.68 531.632   1
  -3   7   1 13871.8 842.422   2
  -3  -7   1 12685.3 694.372   2
   3   7  -1 13039.6 782.833   3
   3   7  -1 12957.5 707.921   1
  -3  -7   2 63.4632 71.9743   2
   3   7  -2 232.088 90.4549   1
   3   7  -2 93.0008 90.0034   3
  -3  -7   2 171.543 103.183   3
  -3  -7   3-47.9621 100.255   2
   3   7  -3 22.6281 58.8640   1
  -3  -7   3 107.805 81.3876   3
   3   7  -3-10.2650 84.4793   3
  -3  -7   4 1627.77 278.020   2
   3   7  -4 1592.16 272.563   1
  -3  -7   4 1568.99 268.909   3
   3   7  -4 1611.56 276.047   3
  -3  -7   5 9419.17 665.087   2
   3   7  -5 9504.96 664.861   3
  -3  -7   5 9354.41 660.751   3
   3   7  -5 9463.07 680.469   1
  -3  -7   6 8620.32 650.712   2
   3   7  -6 8835.42 672.183   1
   3   7  -6 8793.35 657.045   3
  -3  -7   6 8840.52 651.457   3
  -3  -7   7 862.676 207.465   2
   3   7  -7 1175.76 244.144   1
  -3  -7   7 1171.19 244.653   3
   3   7  -7 1196.29 255.210   3
  -3  -7   8 78.3480 58.9460   2
   3   7  -8 343.434 147.299   1
  -3  -7   8 265.897 108.437   3
   3   7  -8 381.602 149.271   3
  -3  -7   9 5856.47 581.461   2
   3   7  -9 5753.60 548.479   3
  -3  -7   9 5606.21 534.583   3
   3   7 -10 2941.69 399.686   3
  -3  -7  10 2790.13 385.508   3
  -3  -7  11 766.831 208.770   3
   3   7 -11 1503.15 291.017   3
  -3  -7  12 225.137 130.005   3
   3   7 -12 100.742 71.4250   3
  -3  -7  13 121.979 98.5530   3
   3   7 -13 122.493 76.5729   3
   3   7 -14 735.894 200.819   3
   3   7 -15 974.825 243.153   3
  -3   7  26 36.7046 180.076   1
  -3   7  27 62.9870 210.948   1
   3  -8  26 25.0527 169.953   2
   3  -8  25 46.6992 145.161   2
   3  -8  24 50.9315 82.1509   2
   3  -8  23 12.7121 138.755   2
   3  -8  22 367.498 222.175   2
   3  -8  21-112.061 112.703   2
   3  -8  20-278.136 190.318   2
   3  -8  19 164.388 74.5296   2
   3  -8  18 1050.85 309.511   2
   3  -8  17 200.319 110.731   2
   3  -8  16 674.985 227.935   2
   3  -8  15 98.0607 78.2102   2
   3  -8  14 89.6711 105.200   2
   3   8  14 403.864 127.475   2
   3  -8  13 198.744 119.258   2
   3   8  13 199.245 94.5602   2
   3   8  12 161.517 79.7210   2
   3  -8  12 409.971 170.871   2
   3   8  11 129.214 65.4097   2
   3  -8  11 162.634 96.5550   2
   3   8  10-2.44273 24.0900   2
   3  -8  10 193.754 144.963   2
   3   8   9 11.3192 21.7271   2
   3  -8   9-68.1565 73.4835   2
   3   8   9 34.0609 81.0977   3
   3   8   8 1979.33 264.789   2
  -3   8  -8 2624.06 155.314   3
   3   8   8 3425.38 487.620   3
  -3   8  -7 9869.10 358.871   3
   3   8   7 12235.3 916.310   3
   3   8   6 412.969 115.873   2
  -3   8  -6 693.746 110.839   3
   3   8   6 705.586 231.634   3
   3   8   5 1970.09 270.532   2
  -3   8  -5 1957.97 201.337   3
   3   8   5 2007.76 361.522   3
   3   8   4 2666.23 315.816   2
  -3   8  -4 2864.30 256.855   3
   3   8   4 3333.21 449.450   3
   3   8   3 1285.49 222.529   2
   3   8   3 1468.65 288.142   3
  -3   8  -2 4737.88 528.193   2
   3   8   2 4721.55 527.493   3
  -3   8  -1 2754.30 399.705   2
  -3  -8  -1 2378.77 316.214   2
   3   8   1 2354.19 374.176   3
  -3  -8   0 205.625 88.1042   2
  -3   8   0 142.283 103.197   2
   3   8   0 234.817 112.608   3
   3   8   0 223.672 111.134   1
  -3  -8   1-26.6756 45.7977   2
  -3   8   1 100.165 71.9370   2
   3   8  -1 62.8880 89.2660   3
   3   8  -1-23.4743 46.5421   1
  -3   8   2 2646.30 395.007   2
  -3  -8   2 2161.10 319.174   2
   3   8  -2 2716.66 382.935   3
   3   8  -2 2073.77 311.343   1
  -3  -8   3 2142.58 324.975   2
  -3  -8   3 1983.98 316.215   3
   3   8  -3 2113.61 350.451   3
   3   8  -3 1591.62 281.120   1
  -3  -8   4 2484.11 347.766   2
   3   8  -4 1887.07 308.940   1
  -3  -8   4 2727.47 376.363   3
   3   8  -4 2272.73 363.038   3
  -3  -8   5 438.070 166.473   2
   3   8  -5 580.844 185.318   1
  -3  -8   5 225.939 96.6605   3
   3   8  -5 292.115 108.410   3
  -3  -8   6 364.805 148.778   2
   3   8  -6 509.537 181.667   1
  -3  -8   6 648.820 185.811   3
   3   8  -6 678.945 210.126   3
  -3  -8   7 462.755 173.181   2
  -3  -8   7 505.133 179.970   3
   3   8  -7 580.195 184.856   3
  -3  -8   8 4810.06 537.896   2
   3   8  -8 4523.80 502.257   3
  -3  -8   8 4364.99 477.266   3
  -3  -8   9 111.341 79.4489   2
  -3  -8   9 79.7095 76.8512   3
   3   8  -9-42.9749 101.435   3
  -3  -8  10 1143.99 289.603   2
  -3  -8  10 1147.36 253.630   3
   3   8 -10 1198.68 270.089   3
  -3  -8  11 89.0725 62.7212   2
  -3  -8  11 129.269 97.3224   3
   3   8 -11 202.975 114.052   3
  -3  -8  12 1371.63 306.787   2
   3   8 -12 1589.07 311.068   3
  -3  -8  13 285.843 154.600   2
   3   8 -13 10.1124 60.4507   3
  -3  -8  14 1603.89 332.965   2
   3   8 -14 1658.65 313.034   3
  -3  -8  15 32.3399 82.9429   2
   3   8 -15-58.5759 71.7596   3
  -3  -8  16-108.299 72.5066   2
  -3  -8  17 365.988 177.272   2
  -3  -8  18 314.036 169.550   2
  -3  -8  19 312.851 197.351   2
  -3  -8  20 124.790 145.327   2
  -3  -8  21 235.598 192.365   2
  -3  -8  22 178.118 173.640   2
  -3  -8  23 629.965 290.784   2
  -3  -8  24 55.5790 161.294   2
   3  -9  25 171.132 233.350   2
   3  -9  24-94.6308 111.292   2
   3  -9  23 0.20729 44.9797   2
   3  -9  22-100.340 111.931   2
   3  -9  21 205.856 191.821   2
   3  -9  20 66.8188 95.6263   2
   3  -9  19 358.626 206.362   2
   3  -9  18-72.4006 94.4432   2
   3  -9  17 273.267 166.422   2
   3  -9  16-40.6058 80.3098   2
   3  -9  15 1661.68 369.515   2
   3   9  14 39.2981 63.7154   2
   3  -9  14-114.884 110.962   2
   3   9  13 173.012 82.6052   2
   3  -9  13 299.430 158.532   2
   3   9  12 121.436 67.7957   2
   3  -9  12 114.367 104.441   2
   3   9  11 314.476 117.428   2
   3  -9  11 846.615 271.972   2
   3  -9  10 78.0213 110.320   2
   3   9  10 8.85750 27.7525   2
   3   9   9 583.717 161.441   2
   3   9   9 883.257 248.520   3
  -3   9  -9 663.677 81.6643   3
   3   9   8 111.605 62.0386   2
   3   9   8 51.7388 88.1493   3
  -3   9  -8 63.5429 23.3506   3
   3   9   7 1886.99 294.394   2
   3   9   7 3014.67 473.063   3
  -3   9  -7 2588.24 220.953   3
   3   9   6 1198.39 222.630   2
  -3   9  -6 1839.11 205.195   3
   3   9   6 1786.00 357.300   3
   3   9   5 6632.06 672.983   3
  -3   9  -5 5604.83 376.272   3
   3   9   4 82.2120 55.7611   2
   3   9   4 144.206 137.620   3
  -3   9  -4 31.6465 45.9909   3
   3   9   3 50.2951 50.4689   2
   3   9   3 0.36379 64.6575   3
  -3   9  -3 30.1059 52.5117   3
   3   9   2 753.607 227.038   3
   3   9   1 3892.48 483.522   3
  -3  -9   0 962.381 223.797   2
   3   9   0 703.424 212.538   3
   3   9   0 494.970 160.294   1
  -3  -9   1 2591.79 361.757   2
   3   9  -1 2368.10 371.804   3
   3   9  -1 1526.09 275.896   1
  -3  -9   2-13.9403 75.1333   2
   3   9  -2-33.4600 44.3725   1
  -3  -9   3 2096.54 331.176   2
   3   9  -3 2181.43 350.638   1
   3   9  -3 2021.70 348.386   3
  -3  -9   4 1003.29 241.744   2
   3   9  -4 1285.85 274.360   3
  -3  -9   5 3215.30 425.170   2
   3   9  -5 3325.28 437.197   3
  -3  -9   6 160.027 67.8308   2
   3   9  -6 26.9962 66.2475   3
  -3  -9   7 531.886 188.796   2
   3   9  -7 526.194 190.080   3
  -3  -9   8 96.1878 79.7925   2
   3   9  -8 71.7109 90.0584   3
  -3  -9   9 991.996 262.463   2
   3   9  -9 1217.29 279.082   3
  -3  -9  10-31.8418 84.1508   2
   3   9 -10 118.747 105.450   3
  -3  -9  11 299.120 146.272   2
   3   9 -11 548.192 200.055   3
  -3  -9  12 190.283 154.319   2
   3   9 -12 146.544 113.840   3
  -3  -9  13 1560.04 350.975   2
   3   9 -13 1314.18 285.828   3
  -3  -9  14 617.034 271.092   2
   3   9 -14 269.845 123.663   3
  -3  -9  15 1500.02 347.773   2
   3   9 -15 1732.38 338.981   3
  -3  -9  16 156.385 130.502   2
   3   9 -16-1.15462 90.6630   3
  -3  -9  17 308.634 165.341   2
  -3  -9  18 83.4982 142.600   2
  -3  -9  19 66.3404 97.9351   2
  -3  -9  20 87.6835 159.730   2
  -3  -9  21 365.230 234.789   2
  -3  -9  22 248.074 205.701   2
  -3  -9  23 81.3111 206.900   2
   3 -10  23 0.66450 130.448   2
   3 -10  22 0.21432 62.0553   2
   3 -10  21-153.604 135.907   2
   3 -10  20-36.7310 77.9338   2
   3 -10  19 295.523 192.624   2
   3 -10  18 274.502 177.754   2
   3 -10  17-86.0843 101.512   2
   3 -10  16 605.437 216.146   2
   3 -10  15 192.548 118.019   2
   3 -10  14 317.878 193.405   2
   3 -10  13 145.790 58.1752   2
   3  10  12 1398.85 273.455   2
   3 -10  12 1741.38 377.334   2
   3  10  12 1894.26 411.071   3
   3  10  11 116.775 84.2790   2
   3 -10  11 198.868 171.750   2
   3  10  11-127.987 120.773   3
   3  10  10 400.047 149.271   2
   3  10  10 551.240 223.441   3
  -3  10 -10 312.237 53.7312   3
   3  10   9 112.701 86.8230   2
   3  10   9 38.3735 111.178   3
  -3  10  -9 202.175 56.7729   3
   3  10   8 1302.31 260.672   2
  -3  10  -8 1421.35 166.042   3
   3  10   8 1500.60 355.294   3
   3  10   7 207.178 112.416   2
   3  10   7 332.693 198.237   3
  -3  10  -7 376.297 106.939   3
   3  10   6-31.8843 28.8344   2
   3  10   6 26.0479 69.5586   3
  -3  10  -6-34.0929 36.7354   3
   3  10   5 112.086 137.106   2
  -3  10  -5 203.726 88.0731   3
   3  10   5 103.681 94.2621   3
   3  10   4 104.389 62.1592   2
   3  10   4 75.9720 61.5108   3
  -3  10  -4-0.84114 57.3624   3
   3  10   3-43.9651 60.6424   2
  -3  10  -3 66.3867 56.5653   3
   3  10   3 37.9065 113.850   3
  -3  10  -2 1332.31 234.494   3
   3  10   2 1091.11 274.668   3
   3  10   1-53.4126 81.6813   3
   3  10   0 424.015 161.136   3
   3  10   0 202.755 109.892   1
  -3 -10   1 982.292 242.063   2
   3  10  -1 722.403 228.296   3
  -3 -10   2 2484.86 385.744   2
   3  10  -2 2336.43 389.668   3
  -3 -10   3 157.368 103.034   2
   3  10  -3 251.654 158.763   3
  -3 -10   4 97.8539 104.667   2
   3  10  -4-14.7112 59.6924   3
  -3 -10   5 967.933 255.743   2
   3  10  -5 969.909 272.268   3
  -3 -10   6-52.7216 73.4697   2
   3  10  -6 44.8677 71.2143   3
  -3 -10   7-13.8309 89.3918   2
   3  10  -7 118.345 82.2499   3
  -3 -10   8 885.473 244.919   2
   3  10  -8 795.068 245.568   3
  -3 -10   9 240.850 128.786   2
   3  10  -9 130.719 135.089   3
  -3 -10  10-14.6844 60.7873   2
   3  10 -10 4.31037 56.2131   3
  -3 -10  11 11.8644 85.8215   2
   3  10 -11-0.62638 74.8228   3
  -3 -10  12 246.241 156.540   2
   3  10 -12 196.946 106.860   3
  -3 -10  13 1669.84 383.007   2
   3  10 -13 1377.89 304.827   3
  -3 -10  14 1446.97 375.332   2
   3  10 -14 1015.61 260.225   3
  -3 -10  15-169.772 146.339   2
   3  10 -15 3.96949 102.885   3
   3  10 -16 0.13458 55.9736   3
  -3 -10  16 63.8954 136.978   2
  -3 -10  17-40.8562 120.482   2
   3  10 -17 92.3151 95.6604   3
  -3 -10  18 193.397 150.641   2
  -3 -10  19 9.95074 65.9519   2
  -3 -10  20 319.018 239.172   2
  -3 -10  21 116.526 151.044   2
   3 -11  21-124.095 126.451   2
   3 -11  20 10.0239 85.7933   2
   3 -11  19 173.109 182.271   2
   3 -11  18-143.541 130.806   2
   3 -11  17 91.2623 137.553   2
   3 -11  16 86.7822 93.6370   2
   3 -11  15 391.268 213.753   2
   3 -11  14 470.082 224.463   2
   3  11  14 397.177 221.236   3
   3 -11  13 139.158 143.552   2
   3  11  13 163.033 174.494   3
   3  11  12 85.1889 119.547   3
   3  11  11 447.749 235.829   3
   3  11  10 293.661 184.732   3
  -3  11 -10 353.105 73.7345   3
   3  11   9 1082.15 340.583   3
  -3  11  -9 806.512 123.832   3
   3  11   8 0.11088 41.6811   2
   3  11   8 108.371 107.068   3
  -3  11  -8 42.7621 49.6476   3
   3  11   7 687.104 200.093   2
   3  11   7 506.600 219.125   3
  -3  11  -7 662.658 138.224   3
   3  11   6 554.498 184.171   2
  -3  11  -6 508.446 130.214   3
   3  11   6 531.380 227.903   3
   3  11   5 6.51430 51.0034   2
   3  11   5-124.991 158.016   3
  -3  11  -5-30.8708 80.7154   3
   3  11   4-31.7425 76.4108   3
  -3  11  -4 154.969 85.5644   3
   3  11   3-45.5487 69.5179   3
  -3  11  -3-63.6577 52.0541   3
   3  11   2 29.2034 68.8045   3
  -3  11  -2-30.8004 46.0426   3
   3  11   1 588.581 199.556   3
  -3  11  -1 942.056 217.616   3
   3  11   0 189.816 104.158   3
   3  11  -1-222.790 175.287   3
  -3 -11   2 417.365 159.735   2
   3  11  -2 705.416 230.836   3
  -3 -11   3 256.660 153.943   2
   3  11  -3 128.291 102.196   3
  -3 -11   4 24.1293 80.1802   2
   3  11  -4-91.8615 88.0230   3
  -3 -11   5 408.986 165.197   2
   3  11  -5 576.500 207.107   3
  -3 -11   6-188.681 142.552   2
   3  11  -6-22.8078 57.7959   3
  -3 -11   7 1089.04 295.809   2
   3  11  -7 1062.65 263.836   3
  -3 -11   8 61.0477 105.670   2
   3  11  -8 263.166 143.007   3
  -3 -11   9 142.618 112.081   2
   3  11  -9 124.040 115.471   3
  -3 -11  10 472.533 224.732   2
   3  11 -10 235.543 138.350   3
  -3 -11  11 1364.80 360.225   2
   3  11 -11 1620.71 341.030   3
  -3 -11  12 332.758 151.783   2
   3  11 -12 382.532 200.330   3
  -3 -11  13 96.3127 99.0498   2
   3  11 -13 220.658 139.052   3
  -3 -11  14 86.1534 102.507   2
   3  11 -14 156.484 86.0987   3
  -3 -11  15-141.316 162.116   2
   3  11 -15 67.8082 91.9831   3
  -3 -11  16 296.628 174.787   2
   3  11 -16 0.14081 59.6607   3
  -3 -11  17 330.964 221.206   2
   3  11 -17 133.953 77.0145   3
  -3 -11  18 72.9324 148.172   2
  -3 -11  19 92.7665 167.835   2
  -3 -11  20 7.73512 61.1527   2
   3 -12  19 14.2173 116.264   2
   3 -12  18 202.129 186.872   2
   3  12  18 336.096 269.796   3
   3 -12  17 314.865 217.072   2
   3  12  17-320.273 212.038   3
   3 -12  16 120.093 148.647   2
   3  12  16 573.725 277.459   3
   3  12  15 137.844 140.919   3
   3  12  14 274.722 211.955   3
   3  12  13 245.431 189.664   3
   3  12  12-29.6546 134.678   3
   3  12  11 12.3620 104.682   3
   3  12  10-154.138 153.009   3
   3  12   9 165.832 131.171   3
   3  12   8-64.0883 137.992   3
  -3  12  -8 1.91822 47.4443   3
   3  12   7 136.293 161.766   3
  -3  12  -7-51.5524 43.6963   3
   3  12   6 62.7342 82.0215   3
  -3  12  -6 47.4659 73.3295   3
   3  12   5 86.3399 107.629   3
  -3  12  -5 19.1743 48.4864   3
   3  12   4 1130.39 306.641   3
  -3  12  -4 195.240 89.3105   3
  -3  12  -3-22.6190 50.4756   3
   3  12   3 83.0981 113.077   3
   3  12   2 473.079 213.083   3
  -3  12  -2 640.270 186.891   3
  -3  12  -1 184.677 101.062   3
   3  12   1 6.74205 79.7744   3
   3  12   0 533.393 196.792   3
  -3  12   0 255.219 153.615   3
   3  12  -1 197.794 159.636   3
   3  12  -2-13.6259 88.0218   3
  -3 -12   3 133.006 102.485   2
   3  12  -3 264.132 172.960   3
  -3 -12   4-26.5523 78.3430   2
   3  12  -4 57.9716 133.932   3
  -3 -12   5-14.8175 71.0131   2
   3  12  -5 43.5670 104.034   3
  -3 -12   6 682.284 256.198   2
   3  12  -6 559.711 209.135   3
  -3 -12   7 32.1861 96.7611   2
   3  12  -7 182.854 123.424   3
  -3 -12   8 91.5072 95.7262   2
   3  12  -8 99.6934 128.096   3
  -3 -12   9 411.584 211.684   2
   3  12  -9 205.230 133.494   3
  -3 -12  10 342.940 200.000   2
   3  12 -10 34.3547 51.4004   3
  -3 -12  11 411.326 192.298   2
   3  12 -11 716.402 241.841   3
  -3 -12  12-167.611 135.821   2
   3  12 -12 53.0035 74.4997   3
  -3 -12  13 116.482 57.9672   2
   3  12 -13 205.343 153.623   3
  -3 -12  14 28.1304 61.2191   2
   3  12 -14 110.501 94.0942   3
  -3 -12  15-35.2657 83.5409   2
   3  12 -15 83.1234 120.967   3
  -3 -12  16 28.8896 88.9954   2
   3  12 -16 114.111 110.364   3
   3  12 -17 86.5781 106.705   3
  -3 -12  17 16.7790 126.251   2
  -3 -12  18 11.9519 88.1254   2
   3  13  16 115.913 197.834   3
   3  13  15 155.252 222.857   3
   3  13  14 0.24901 109.616   3
   3  13  13 10.3860 85.5444   3
   3  13  12-238.559 76.8111   3
   3  13  11-50.1324 124.942   3
   3  13  10 284.557 193.022   3
   3  13   9 81.1870 112.716   3
   3  13   8-188.020 163.554   3
   3  13   7-196.940 169.968   3
   3  13   6 117.915 66.8472   3
  -3  13  -6 13.2353 74.6748   3
  -3  13  -5 47.9255 64.3502   3
   3  13   5-10.6834 117.817   3
   3  13   4 126.563 106.670   3
  -3  13  -4 488.830 151.359   3
   3  13   3 119.294 130.552   3
  -3  13  -3 284.455 134.647   3
  -3  13  -2 275.701 151.269   3
   3  13   2 135.868 127.980   3
   3  13   1 162.664 113.414   3
  -3  13  -1 141.799 86.1800   3
  -3  13   0 1327.32 306.894   3
   3  13   0 1404.57 343.832   3
  -3  13   1 502.302 197.084   3
   3  13  -1 601.432 239.378   3
   3  13  -2 734.486 296.782   3
   3  13  -3 333.669 184.443   3
  -3 -13   4 388.978 175.308   2
   3  13  -4 192.651 140.647   3
  -3 -13   5 229.027 168.574   2
   3  13  -5 29.7532 78.8706   3
  -3 -13   6 490.143 220.254   2
   3  13  -6 305.065 167.134   3
  -3 -13   7 38.3011 98.8890   2
   3  13  -7 168.790 135.718   3
  -3 -13   8 170.780 155.098   2
   3  13  -8 108.878 104.786   3
  -3 -13   9-138.116 159.190   2
   3  13  -9-99.0736 96.5391   3
  -3 -13  10 884.598 323.084   2
   3  13 -10 1060.64 312.820   3
  -3 -13  11 483.257 248.082   2
   3  13 -11 584.113 239.217   3
  -3 -13  12 717.836 294.371   2
   3  13 -12 243.214 151.304   3
  -3 -13  13-276.635 177.947   2
   3  13 -13 82.4600 114.546   3
  -3 -13  14-149.503 137.894   2
   3  13 -14-42.8712 90.0483   3
  -3 -13  15 262.849 177.763   2
   3  13 -15 63.4248 89.1565   3
  -3 -13  16 136.767 163.710   2
   3  13 -16 127.362 138.271   3
   3  14  13 214.770 219.258   3
   3  14  12 692.993 329.299   3
   3  14  11 1180.31 394.068   3
   3  14  10 0.23946 125.870   3
   3  14   9-32.7439 83.4682   3
   3  14   8-251.046 206.478   3
   3  14   7 81.5400 156.269   3
   3  14   6 215.928 197.347   3
   3  14   5 2.49408 89.8913   3
  -3  14  -4 178.506 122.102   3
   3  14   4 332.742 222.162   3
  -3  14  -3 214.614 118.188   3
   3  14   3-6.91526 175.238   3
   3  14   2-25.7559 148.560   3
  -3  14  -2 58.1276 67.6805   3
  -3  14  -1-16.1132 70.4810   3
   3  14   1 159.899 159.036   3
   3  14   0-21.3359 73.5219   3
  -3  14   0 4.08820 50.1873   3
   3  14  -1 24.4462 107.394   3
  -3  14   1-119.309 106.820   3
   3  14  -2 63.2615 116.139   3
  -3  14   2 39.9806 100.378   3
  -3  14   3 259.596 143.771   3
   3  14  -3 430.014 224.492   3
   3  14  -4 64.6948 114.796   3
   3  14  -5-84.5017 98.8622   3
  -3 -14   6 109.246 82.5200   2
   3  14  -6-131.213 129.649   3
  -3 -14   7 274.388 208.714   2
   3  14  -7 337.327 196.036   3
  -3 -14   8 52.1074 140.832   2
   3  14  -8 186.637 154.778   3
  -3 -14   9 327.943 195.364   2
   3  14  -9 238.959 159.368   3
  -3 -14  10 268.269 187.405   2
   3  14 -10 249.286 182.118   3
  -3 -14  11 213.730 204.332   2
   3  14 -11 191.394 151.868   3
  -3 -14  12 231.496 209.578   2
   3  14 -12 108.722 124.298   3
  -3 -14  13 64.9475 186.771   2
   3  14 -13 139.199 130.377   3
  -3 -14  14 56.2758 171.769   2
   3  14 -14-77.0000 89.6981   3
   3  15  10 379.886 254.337   3
   3  15   9 76.3674 169.008   3
   3  15   8 237.933 192.549   3
   3  15   7 2.39400 139.753   3
   3  15   6 14.8894 75.3841   3
   3  15   5 50.6490 97.6901   3
   3  15   4 277.858 218.109   3
   3  15   3 59.7761 77.5704   3
  -3  15  -2 13.8143 56.6629   3
   3  15   2 0.21248 92.9748   3
  -3  15  -1 123.414 119.844   3
   3  15   1-116.593 180.786   3
   3  15   0 232.380 170.952   3
  -3  15   0 139.598 138.302   3
   3  15  -1-0.19692 77.2866   3
  -3  15   1 78.0494 123.637   3
   3  15  -2 258.822 202.247   3
  -3  15   2 422.213 206.632   3
  -3  15   3 86.6171 128.434   3
   3  15  -3 31.9669 116.178   3
  -3  15   4 258.815 188.587   3
   3  15  -4-321.008 182.669   3
  -3  15   5-154.891 135.327   3
   3  15  -5 58.7076 89.8241   3
   3  15  -6 102.403 102.226   3
   3  15  -7 333.165 200.728   3
  -3 -15   8 38.6604 112.238   2
   3  15  -8 42.1566 120.965   3
  -3 -15   9 71.5684 102.764   2
   3  15  -9 18.1639 85.9874   3
  -3 -15  10 662.268 326.974   2
   3  15 -10 575.842 267.139   3
  -3 -15  11 10.6967 72.4571   2
   3  15 -11 43.7944 116.198   3
   3  15 -12 139.505 126.613   3
   3  16   7 176.062 204.052   3
   3  16   6 189.052 231.605   3
   3  16   5 57.1368 139.405   3
   3  16   4-434.626 235.205   3
   3  16   3 90.4723 147.057   3
   3  16   2 268.633 222.293   3
   3  16   1 266.650 222.204   3
   3  16   0-146.165 134.931   3
  -3  16   1-199.095 140.063   3
   3  16  -1 23.0598 114.768   3
  -3  16   2-221.502 151.077   3
   3  16  -2-89.1841 108.590   3
  -3  16   3 63.6231 127.627   3
   3  16  -3-185.949 147.179   3
  -3  16   4-127.667 124.664   3
   3  16  -4 0.20524 100.566   3
  -3  16   5 106.534 195.170   3
   3  16  -5-12.6974 61.3693   3
  -3  16   6-259.812 177.183   3
   3  16  -6 46.2559 84.9773   3
  -3  16   7 195.156 248.766   3
   3  16  -7 166.377 222.654   3
   3  16  -8 14.7456 61.2063   3
   3  16  -9 49.7043 142.016   3
   3  16 -10-7.82462 53.3022   3
   3  17   2 38.7884 90.6524   3
   3  17   1 14.2809 127.548   3
   3  17   0 197.954 255.814   3
   3  17  -1 12.2167 101.277   3
   3  17  -2 0.69394 90.6925   3
   3  17  -3 7.24643 140.138   3
  -3  17   4 0.21870 102.290   3
   3  17  -4-159.987 143.298   3
  -3  17   5 206.065 162.400   3
   3  17  -5 42.0606 124.155   3
  -3  17   6 0.47512 86.7189   3
   3  17  -6 17.7455 106.362   3
  -3  17   7 1.23398 56.9142   3
   3  17  -7 1.05832 87.4253   3
  -3  17   8 35.3388 189.119   3
   4   0  23-35.7081 40.7876   2
   4   0  22 136.666 101.639   2
   4   0  21 18.2962 37.7063   2
   4   0  20 168.871 87.7213   2
   4   0  19 18.7248 57.2227   2
   4   0  18 433.997 122.425   2
   4   0  17 43.6551 74.6300   2
   4   0  16 8041.89 525.969   2
   4   0  15 62.1402 56.7354   2
   4   0  14 519.263 122.654   2
   4   0  13 73.0237 43.5976   2
   4   0  12 4441.40 317.268   2
   4   0  11-38.6349 35.0733   2
  -4   0 -11-125.790 82.0417   1
   4   0  10 14419.3 502.520   2
   4   0  10 14648.8 633.833   3
  -4   0 -10 13910.0 498.462   1
   4   0   9-41.7104 28.3158   2
   4   0   9 29.7242 58.0154   3
  -4   0  -9 25.3570 33.6517   1
   4   0   8 69.9113 56.2912   3
  -4   0  -8 279.923 81.5800   1
   4   0   7 28.7194 35.2168   3
  -4   0  -7-255.237 87.6684   1
   4   0   6 1354.61 169.261   3
  -4   0  -5 1.38167 24.6610   2
   4   0   5-1.08585 44.4295   3
  -4   0  -4 128.458 56.9630   2
  -4   0  -4 287.148 88.0690   3
   4   0   4 67.5621 48.9838   3
  -4   0  -3-8.52789 34.5300   3
   4   0   3 94.2021 59.9507   3
  -4   0  -2 17177.9 614.669   3
   4   0   2 17602.0 611.027   3
  -4   0  -1-36.9529 46.4207   3
   4   0   1-11.1136 65.3624   3
   4   0   0 11692.1 532.575   3
  -4   0   0 11565.2 532.183   3
   4   0  -1-26.7063 53.8895   3
  -4   0   1 11.7085 39.0584   3
  -4   0   2 6302.28 415.230   3
   4   0  -2 6373.23 420.059   3
  -4   0   3-25.4633 46.5842   3
   4   0  -3 43.1549 73.3187   3
  -4   0   4 7701.83 493.774   3
   4   0  -4 7284.99 492.150   3
  -4   0   5 17.7986 69.6974   3
  -4   0   6 4762.20 421.728   3
  -4   0   7-83.5373 77.4999   3
  -4   0   8 8450.86 608.118   3
  -4   0   9 87.9069 92.1238   3
  -4   0  10 18727.2 963.450   3
  -4   0  11 16.8842 51.4196   3
  -4   0  12 7866.58 684.146   1
  -4   0  12 9397.03 735.956   3
  -4   0  13-17.4955 136.727   1
  -4   0  13-64.4183 41.8907   3
  -4   0  14 3865.05 498.188   1
  -4   0  15-187.382 148.642   1
  -4   0  16 3661.58 514.681   1
  -4   0  17 238.654 159.741   1
  -4   0  18 166.267 159.984   1
  -4   0  19 229.269 185.405   1
  -4   0  20 871.747 303.106   1
  -4   0  21 202.196 181.081   1
  -4   0  22 542.924 284.871   1
  -4   0  23 371.082 239.819   1
  -4   0  24 762.711 304.527   1
  -4   0  25-275.590 180.426   1
  -4   0  26-221.629 168.012   1
  -4   0  27 0.22452 111.471   1
  -4   0  28 26.8422 142.636   1
   4  -1  24 30.3988 89.4782   2
   4   1  23 351.974 175.541   2
   4  -1  23 551.451 192.199   2
   4   1  22 294.017 115.113   2
   4  -1  22 185.852 109.085   2
   4  -1  21 487.770 181.398   2
   4   1  21 285.434 119.890   2
   4  -1  20 11.1853 62.8661   2
   4  -1  19-13.6043 60.6553   2
   4  -1  18 41.3237 34.2322   2
   4  -1  17 709.139 183.302   2
   4   1  16 105.682 67.0099   2
   4  -1  16 123.215 94.6678   2
   4  -1  15 1079.76 205.398   2
   4   1  15 831.113 146.219   2
   4  -1  14 210.237 76.5532   2
   4   1  14 177.059 74.9674   2
  -4   1 -14 121.547 56.5320   1
   4  -1  13 2340.44 264.338   2
   4   1  13 2133.29 211.028   2
  -4   1 -13 2134.11 257.271   1
   4   1  12 1149.03 139.417   2
   4  -1  12 1153.17 187.453   2
  -4   1 -12 1016.67 166.775   1
   4  -1  11 5600.67 377.506   2
   4   1  11 5867.88 293.643   2
   4  -1  11 5485.28 359.740   3
  -4   1 -11 5853.83 386.133   1
   4  -1  10 1128.54 158.841   2
   4   1  10 1157.71 115.335   2
   4   1  10 1314.79 224.456   3
   4  -1  10 1215.48 160.959   3
  -4   1 -10 1375.36 185.849   1
   4   1   9 16.1492 21.9004   2
   4  -1   9 46.8560 33.1042   2
   4  -1   9-14.3296 38.2945   3
   4   1   9 12.7082 37.3761   3
  -4   1  -9 8.20603 24.3363   1
   4  -1   8 59.3461 46.9321   2
   4  -1   8 117.182 37.1867   3
   4   1   8 82.5038 75.8222   3
  -4   1  -8 137.594 56.6590   1
   4   1   7 830.121 145.510   3
   4  -1   7 844.934 119.592   3
  -4   1  -6 5695.51 312.645   2
   4   1   6 6312.58 403.720   3
   4  -1   6 5705.44 307.297   3
  -4   1  -5 56.9785 36.7065   2
   4   1   5 53.5221 59.7297   3
  -4   1  -5-3.89134 24.6306   3
   4  -1   5-13.5214 40.1504   3
  -4   1  -4 581.485 101.309   2
  -4   1  -4 621.647 106.579   3
   4   1   4 738.329 127.018   3
  -4  -1  -4 724.574 137.683   3
   4  -1   4 528.076 101.096   3
   4  -1   3 1827.54 181.997   3
  -4   1  -3 1909.98 184.867   3
  -4  -1  -3 1686.74 205.871   3
   4   1   3 1906.04 215.049   3
  -4  -1  -2 1722.03 214.456   3
  -4   1  -2 1646.62 174.213   3
   4  -1   2 1747.31 181.132   3
   4   1   2 1648.19 205.681   3
  -4  -1  -1 38.5141 49.4201   3
   4  -1   1 99.2865 46.8807   3
   4   1   1 47.8460 48.4558   3
  -4   1  -1 91.8622 41.3064   3
   4   1   0 2030.02 234.360   3
  -4  -1   0 1935.09 229.425   3
  -4   1   0 2082.37 217.775   3
   4  -1   0 2221.12 227.402   3
   4   1  -1 236.393 71.4087   3
  -4  -1   1 216.485 59.8768   3
   4  -1  -1 296.537 92.1414   3
  -4   1   1 222.845 69.2586   3
   4  -1  -2 783.713 137.901   3
  -4  -1   2 1052.43 179.251   3
  -4   1   2 1074.60 172.984   3
   4   1  -2 871.837 160.311   3
  -4   1   3 559.969 130.965   3
  -4  -1   3 436.549 113.955   3
  -4   1   4 48.7181 60.3919   3
  -4  -1   4 56.0522 57.6098   3
  -4   1   5 292.779 108.494   3
  -4  -1   5 172.159 95.6973   3
  -4  -1   6-9.63649 53.8766   3
  -4   1   6 249.562 110.417   3
  -4  -1   7 11708.7 637.210   1
  -4  -1   7 14383.8 765.648   3
  -4   1   7 13691.3 754.710   3
  -4  -1   8 2024.90 280.305   1
  -4  -1   8 2065.45 300.141   3
  -4   1   8 2008.88 299.388   3
  -4  -1   9 6981.42 574.474   1
  -4   1   9 6415.60 553.618   3
  -4  -1   9 6742.70 568.627   3
  -4  -1  10 1315.56 262.106   1
  -4  -1  10 1741.83 300.529   3
  -4   1  10 1661.03 302.352   3
  -4  -1  11 491.512 170.035   1
  -4   1  11 584.675 188.680   3
  -4  -1  11 608.745 176.015   3
  -4  -1  12 608.438 189.188   1
  -4   1  12 798.930 225.191   3
  -4  -1  12 815.642 226.379   3
  -4  -1  13 13037.2 892.642   1
  -4  -1  13 12790.2 868.154   3
  -4  -1  14 1264.01 301.401   1
  -4  -1  15 1519.01 334.120   1
  -4   1  16-93.8026 153.823   1
  -4  -1  16 89.5504 108.896   1
  -4  -1  17 2809.61 476.142   1
  -4   1  17 2293.59 425.416   1
  -4  -1  18 469.080 206.503   1
  -4   1  18 254.144 130.626   1
  -4   1  19 1724.72 417.318   1
  -4  -1  19 2496.44 465.023   1
  -4  -1  20 38.8825 80.0561   1
  -4   1  20 241.843 206.796   1
  -4   1  21 135.214 122.150   1
  -4  -1  21 109.487 152.768   1
  -4   1  22 423.339 201.746   1
  -4  -1  22 330.844 170.874   1
  -4   1  23 400.406 224.779   1
  -4  -1  23 462.040 187.184   1
  -4   1  24 8.52752 108.183   1
  -4  -1  24-313.756 185.885   1
  -4  -1  25-453.034 226.747   1
  -4   1  25 79.7009 112.656   1
  -4  -1  26-185.698 155.178   1
  -4   1  26 134.574 158.822   1
  -4  -1  27 264.754 236.075   1
  -4   1  27 38.4071 163.446   1
  -4   1  28-107.505 126.704   1
   4  -2  25 17.1116 57.3904   2
   4  -2  24 175.978 127.237   2
   4  -2  23 148.493 121.717   2
   4  -2  22 37.8250 58.8919   2
   4  -2  21 590.432 194.090   2
   4  -2  20 712.336 203.679   2
   4  -2  19 345.956 150.014   2
   4  -2  18-93.2460 92.8858   2
   4  -2  17 854.505 207.939   2
  -4   2 -17 607.242 172.915   1
   4  -2  16 167.534 79.1350   2
  -4   2 -16 18.0578 27.6185   1
   4  -2  15 1086.43 212.190   2
  -4   2 -15 790.970 182.004   1
   4  -2  14 2041.40 280.904   2
  -4   2 -14 1928.21 271.924   1
   4  -2  13 1176.90 213.391   2
  -4   2 -13 895.118 183.312   1
   4  -2  12-24.5291 85.2512   2
   4  -2  12 36.1734 37.1457   3
  -4   2 -12 33.3506 55.1245   1
   4  -2  11 2174.99 262.520   2
   4   2  11 2269.80 151.015   2
   4  -2  11 2224.28 194.152   3
  -4   2 -11 2239.60 261.411   1
   4   2  10 10742.3 268.317   2
   4  -2  10 10674.9 555.983   2
   4   2  10 11337.5 671.784   3
   4  -2  10 10588.9 392.850   3
  -4   2 -10 10293.7 542.000   1
   4  -2   9 100.796 67.8239   2
   4   2   9 247.614 116.152   3
   4  -2   9 74.1400 23.0143   3
  -4   2  -9 144.530 66.4086   1
   4  -2   8 5694.34 382.461   2
   4  -2   8 6030.45 265.216   3
   4   2   8 6761.10 478.590   3
  -4   2  -7 1209.23 187.973   2
   4  -2   7 1187.45 114.993   3
   4   2   7 1335.29 207.047   3
  -4   2  -6 7665.93 415.404   2
   4   2   6 8354.60 507.315   3
   4  -2   6 7458.06 291.328   3
  -4   2  -5 15895.6 594.890   2
   4   2   5 16094.8 693.753   3
   4  -2   5 15546.1 436.363   3
  -4   2  -5 15363.9 426.471   3
  -4   2  -4 11068.9 490.433   2
  -4   2  -4 10707.7 376.457   3
  -4  -2  -4 11280.5 582.836   3
   4   2   4 11762.3 590.012   3
   4  -2   4 11133.3 384.654   3
  -4  -2  -3 50.7596 18.4682   1
  -4   2  -3-3.71820 40.1632   3
   4   2   3 83.4535 88.7398   3
  -4  -2  -3 18.7084 56.6169   3
   4  -2   3-55.1518 48.6893   3
  -4  -2  -2 196.396 48.4248   1
  -4  -2  -2 348.206 109.608   3
   4   2   2 272.319 105.912   3
   4  -2   2 149.077 56.3585   3
  -4   2  -2 239.757 66.9363   3
  -4  -2  -1 7214.98 309.212   1
  -4   2  -1 6593.15 353.307   3
  -4  -2  -1 6973.25 451.008   3
   4   2   1 6804.98 448.589   3
   4  -2   1 6914.25 360.485   3
  -4  -2   0 45715.9 874.632   1
   4   2   0 46084.2 1172.06   3
  -4  -2   0 44355.2 1174.48   3
  -4   2   0 44121.0 973.102   3
  -4  -2   1 10440.6 460.164   1
  -4  -2   1 10489.3 567.293   3
  -4   2   1 10610.4 503.232   3
  -4  -2   2 642.234 135.654   1
  -4  -2   2 667.646 153.538   3
  -4   2   2 522.057 119.188   3
  -4  -2   3 3133.72 289.296   1
  -4  -2   3 2752.90 308.172   3
  -4   2   3 2718.86 283.254   3
  -4  -2   4 3662.62 329.732   1
  -4  -2   4 3715.19 369.271   3
  -4   2   4 3178.11 322.606   3
  -4  -2   5 9189.82 540.232   1
  -4  -2   5 9262.63 597.043   3
  -4   2   5 9030.23 568.771   3
  -4  -2   6 11290.2 625.728   1
  -4  -2   6 11649.2 681.138   3
  -4   2   6 11470.1 672.418   3
  -4  -2   7 6042.70 487.138   1
  -4  -2   7 5485.73 481.410   3
  -4   2   7 5548.62 487.575   3
  -4  -2   8 5436.95 483.822   1
  -4  -2   8 5198.21 487.231   3
  -4   2   8 5259.31 489.354   3
   4   2  -8 3932.20 412.329   3
  -4  -2   9 227.505 128.279   1
   4   2  -9 260.635 110.468   3
  -4   2   9 170.940 100.731   3
  -4  -2   9 328.633 145.426   3
  -4   2  10 3112.12 402.183   3
  -4  -2  10 3218.40 400.429   1
  -4  -2  10 2812.17 376.497   3
  -4  -2  11 525.639 156.924   1
  -4   2  11 621.082 199.378   3
  -4  -2  11 575.201 173.270   3
  -4   2  12 2057.98 359.461   3
  -4  -2  12 2021.66 343.678   1
  -4  -2  12 1936.46 332.436   3
  -4  -2  13 652.195 204.672   1
  -4  -2  13 456.511 169.376   3
  -4  -2  14 2392.34 405.178   1
  -4  -2  15-191.031 162.336   1
  -4  -2  16 3005.38 472.076   1
  -4  -2  17 3.20819 87.9381   1
  -4  -2  18-44.3014 134.953   1
  -4   2  19 985.015 232.474   1
  -4  -2  19 1170.91 320.545   1
  -4  -2  20 642.271 237.283   1
  -4   2  20 431.597 197.045   1
  -4  -2  21 448.803 227.536   1
  -4   2  21 635.258 245.330   1
  -4   2  22 743.211 293.371   1
  -4  -2  22 266.936 180.049   1
  -4  -2  23 449.257 239.121   1
  -4   2  23 382.947 210.162   1
  -4  -2  24 242.191 224.328   1
  -4   2  24 173.303 146.477   1
  -4  -2  25 392.472 238.625   1
  -4   2  25 403.248 250.618   1
  -4  -2  26 429.069 296.532   1
  -4   2  26 439.006 285.685   1
  -4  -2  27 323.443 242.927   1
  -4   2  27 0.22640 59.4599   1
  -4   2  28 21.4244 142.582   1
   4  -3  25 50.6035 68.1535   2
   4  -3  24 571.800 215.775   2
   4  -3  23-37.9803 80.3231   2
   4  -3  22 1014.08 275.380   2
   4  -3  21 84.1663 100.842   2
   4   3  20 21.3816 39.8229   1
   4  -3  20-55.5727 55.1619   2
   4   3  19-172.220 97.2927   1
   4  -3  19 8.31661 48.4068   2
  -4   3 -18-5.28051 35.6156   1
   4   3  18-34.5087 56.0002   1
   4  -3  18 77.3799 82.3825   2
   4  -3  18 47.5606 52.0105   3
   4  -3  17 212.348 78.1943   3
   4  -3  17 265.427 122.674   2
   4   3  17 140.890 48.6310   1
  -4   3 -17 136.787 82.6551   1
   4  -3  16 339.968 135.303   2
   4   3  16 60.9366 72.2391   1
  -4   3 -16 345.459 141.755   1
   4  -3  15 905.187 200.948   2
   4   3  15 876.274 125.133   1
  -4   3 -15 635.965 173.102   1
   4  -3  14 30.8695 86.6798   2
   4  -3  14 7.72300 28.7771   3
  -4   3 -14-23.9533 26.9439   1
   4   3  14-73.6996 63.5320   1
   4  -3  13 390.900 134.824   2
   4  -3  13 325.560 70.1217   3
   4   3  13 289.029 63.2389   1
  -4   3 -13 321.989 107.633   1
   4  -3  12 4672.96 420.848   2
   4  -3  12 4809.36 231.672   3
  -4   3 -12 4394.25 413.649   1
   4  -3  11 1239.52 220.052   2
   4  -3  11 1255.38 103.320   3
  -4   3 -11 1460.42 229.114   1
   4  -3  10 412.795 129.319   2
   4  -3  10 67.7723 25.2505   3
   4   3  10 515.045 149.613   3
  -4   3 -10 430.155 121.135   1
   4  -3   9 21.2716 51.6853   2
   4   3   9-3.72830 72.0520   3
  -4   3  -8 65.4379 52.4530   2
   4  -3   8 96.4842 39.9333   2
   4   3   8 108.290 126.361   3
  -4   3  -7 1663.07 218.603   2
   4   3   7 1831.74 264.147   3
  -4   3  -6 219.408 74.0027   2
   4   3   6 234.250 77.0958   3
  -4   3  -5 3471.63 312.834   2
  -4   3  -5 3345.40 159.033   3
   4   3   5 3723.79 360.542   3
  -4   3  -4 8617.98 487.852   2
  -4   3  -4 8585.94 297.228   3
   4   3   4 9189.77 562.855   3
  -4   3  -3 1002.80 175.189   2
  -4  -3  -3 1135.60 99.8843   2
   4   3   3 954.324 188.074   3
  -4   3  -3 1086.64 116.704   3
  -4  -3  -3 1079.75 196.932   3
  -4  -3  -2 19673.0 810.979   3
   4   3   2 18530.5 785.372   3
  -4   3  -2 19003.7 549.928   3
  -4  -3  -1 11898.7 423.651   1
   4   3   1 11930.8 629.544   3
  -4  -3  -1 12078.2 641.698   3
  -4   3  -1 11735.8 464.714   3
  -4  -3   0 63.8760 44.5970   1
  -4  -3   0-3.23800 48.6127   3
  -4   3   0 55.8008 57.4827   3
  -4  -3   1 7372.09 398.641   1
  -4  -3   1 8036.88 523.826   3
  -4   3   1 7680.80 430.712   3
  -4  -3   2 23592.1 755.840   1
  -4  -3   2 22748.6 908.522   3
  -4   3   2 23202.9 798.309   3
  -4   3   3 7601.08 485.146   3
  -4  -3   3 7745.92 458.524   1
  -4  -3   3 7847.78 538.671   3
  -4  -3   4 6600.36 450.364   1
  -4  -3   4 5701.83 476.726   3
  -4  -3   5 128.787 111.029   1
   4   3  -5 41.9938 80.9330   3
  -4  -3   5-9.76432 60.0159   3
  -4  -3   6 587.390 153.172   1
   4   3  -6 9.54873 81.0014   3
  -4  -3   6 538.509 149.229   3
  -4  -3   7 3373.54 373.378   1
  -4  -3   7 3420.36 384.323   3
   4   3  -7 3622.22 390.068   3
  -4  -3   8 1642.79 276.864   1
  -4  -3   8 1807.46 293.455   3
   4   3  -8 1867.29 300.394   3
  -4  -3   9 808.035 209.714   1
   4   3  -9 781.661 197.262   3
  -4  -3   9 955.782 220.426   3
  -4  -3  10 489.501 195.596   1
   4   3 -10 301.833 107.815   3
  -4  -3  10 441.685 150.112   3
  -4  -3  11 736.030 199.665   1
   4   3 -11 803.167 215.522   3
  -4  -3  11 771.671 203.369   3
  -4  -3  12 1445.90 289.769   1
  -4  -3  12 1665.34 296.555   3
  -4  -3  13 2193.09 361.079   3
  -4  -3  13 2117.60 371.826   1
  -4  -3  14 4219.28 517.665   1
  -4  -3  15 1904.61 372.426   1
  -4  -3  16-195.154 226.117   1
  -4  -3  17-31.6709 125.016   1
  -4  -3  18 1897.56 382.695   1
  -4  -3  19-237.837 147.221   1
  -4  -3  20 414.367 209.098   1
  -4  -3  21 101.546 119.034   1
  -4   3  21-52.6096 113.486   1
  -4  -3  22 295.665 204.753   1
  -4   3  22 181.123 206.139   1
  -4  -3  23 134.414 151.219   1
  -4   3  23 1.57263 138.099   1
  -4  -3  24 448.136 273.166   1
  -4   3  24 704.204 305.726   1
  -4   3  25 258.092 209.031   1
  -4  -3  25 135.310 163.643   1
  -4   3  26 469.389 382.448   1
  -4  -3  26 195.409 199.179   1
  -4   3  27-0.22864 90.5172   1
  -4  -3  27 0.23222 94.6548   1
  -4   3  28 176.354 246.336   1
   4  -4  26 135.880 146.345   2
   4  -4  25 372.337 206.086   2
   4  -4  24-0.46109 35.9224   2
   4  -4  23 143.772 117.350   2
   4  -4  22 443.635 201.252   2
   4  -4  21 261.877 171.529   2
   4   4  20 67.2930 51.2003   1
   4  -4  20 146.768 134.097   2
   4   4  19 1472.20 213.623   1
   4  -4  19 1410.71 303.610   2
   4   4  18-88.3229 54.9028   1
   4  -4  18 123.337 116.511   2
   4   4  17 92.6753 62.4617   1
   4  -4  17 118.939 48.8610   2
   4  -4  17 42.9507 28.7181   3
   4  -4  16 419.924 152.963   2
  -4   4 -16 97.6374 65.9077   1
   4   4  16 219.494 74.4074   1
   4  -4  16 193.214 50.5676   3
   4  -4  16 116.234 35.3019   3
   4  -4  15 4312.31 472.737   2
   4  -4  15 2635.93 154.568   3
   4  -4  15 2845.78 161.519   3
   4   4  15 3935.80 280.490   1
  -4   4 -15 3814.17 443.870   1
   4  -4  14 413.407 157.585   2
   4   4  14 514.014 97.7867   1
  -4   4 -14 206.681 103.981   1
   4  -4  13 2447.80 338.618   2
  -4   4 -13 1578.51 271.223   1
   4   4  13 2238.20 178.329   1
   4  -4  12 1113.58 233.649   2
   4   4  12 1120.44 109.990   1
  -4   4 -12 680.158 174.113   1
   4  -4  11 1520.96 263.925   2
   4   4  11 1439.36 105.564   1
  -4   4 -11 1306.89 228.795   1
   4   4  10 102.067 35.5656   2
  -4   4 -10 1241.03 221.173   1
   4  -4  10 1208.72 215.134   2
   4   4  10 1271.87 242.006   3
   4   4  10 1184.87 85.8248   1
   4  -4   9 10162.6 624.755   2
   4   4   9 10048.6 695.150   3
  -4   4  -8-2.32418 24.6149   2
   4   4   8 107.597 88.4669   3
  -4   4  -7 1218.64 208.678   2
   4   4   7 1163.64 214.958   3
  -4   4  -6 410.057 123.767   2
   4   4   6 361.147 139.751   3
   4   4   6 19.6437 18.4071   1
  -4   4  -5 42243.5 1201.21   2
   4   4   5 43730.9 1344.15   3
   4   4   5 42094.2 595.613   1
  -4   4  -4 1360.89 215.248   2
  -4   4  -4 1177.12 105.023   3
   4   4   4 1687.64 274.667   3
   4   4   4 1342.03 133.837   1
  -4   4  -3 5256.51 423.925   2
  -4  -4  -3 5300.22 267.072   2
   4   4   3 5529.14 277.866   1
   4   4   3 5495.54 464.679   3
  -4   4  -3 5158.17 258.187   3
  -4  -4  -2 9490.36 385.644   2
   4   4   2 8602.26 382.707   1
  -4  -4  -2 8860.92 584.133   3
  -4   4  -2 8773.16 373.651   3
  -4  -4  -1 15676.1 541.327   2
   4   4   1 15713.5 543.046   1
  -4  -4  -1 15688.5 779.788   3
  -4   4  -1 15488.6 549.081   3
  -4   4   0 917.725 142.442   3
  -4  -4   0 735.487 162.370   3
   4   4   0 725.448 139.561   1
  -4  -4   1 26727.2 804.491   1
   4   4  -1 25560.3 822.952   1
  -4  -4   1 28492.9 1046.39   3
  -4  -4   2 305.889 92.9867   1
   4   4  -2 997.826 183.346   1
  -4  -4   2 722.556 159.938   3
   4   4  -3 1086.86 181.037   1
  -4  -4   3 937.372 153.281   1
  -4  -4   3 1097.25 211.820   3
  -4  -4   4 8227.10 519.119   1
   4   4  -4 8314.21 533.129   1
  -4  -4   4 8783.05 610.092   3
  -4  -4   5 17303.0 792.010   1
   4   4  -5 17162.9 802.490   1
   4   4  -5 17195.2 854.170   3
  -4  -4   5 18641.1 887.366   3
  -4  -4   6 614.382 191.811   1
   4   4  -6 793.449 192.999   1
  -4  -4   6 538.110 153.763   3
   4   4  -6 462.149 164.628   3
  -4  -4   7 600.929 174.367   1
   4   4  -7 524.040 153.183   1
   4   4  -7 755.476 205.072   3
  -4  -4   7 559.770 156.866   3
  -4  -4   8 226.227 98.6897   1
   4   4  -8 246.603 96.0194   3
  -4  -4   8 232.760 108.589   3
  -4  -4   9 778.240 210.114   1
  -4  -4   9 770.394 203.147   3
   4   4  -9 481.114 145.190   3
  -4  -4  10 2415.16 364.008   1
  -4  -4  10 2356.49 367.397   3
   4   4 -10 2083.94 322.368   3
  -4  -4  11 8010.39 663.072   1
  -4  -4  11 8046.82 659.394   3
   4   4 -11 7453.05 634.454   3
  -4  -4  12 384.027 163.742   1
   4   4 -12 51.5577 83.9511   3
  -4  -4  12 220.480 113.409   3
  -4  -4  13 229.136 176.807   1
  -4  -4  14 1532.59 336.758   1
  -4  -4  15 1084.14 325.477   1
  -4  -4  16 535.276 208.605   1
  -4  -4  17 1146.73 315.405   1
  -4  -4  18 97.3426 105.343   1
  -4  -4  19 452.870 215.919   1
  -4  -4  20 69.1689 123.235   1
  -4  -4  21 516.859 251.591   1
  -4   4  22-47.0719 93.1625   1
  -4  -4  22-88.8717 193.399   1
  -4  -4  23 71.1320 133.009   1
  -4   4  23 250.460 226.496   1
  -4  -4  24-199.606 156.215   1
  -4   4  24 25.2914 135.406   1
  -4   4  25 450.262 316.668   1
  -4  -4  25 159.066 182.712   1
  -4  -4  26-368.047 212.501   1
  -4   4  26 40.3858 121.760   1
  -4   4  27 13.3572 126.702   1
   4  -5  26 216.889 176.045   2
   4  -5  25 172.096 155.551   2
   4  -5  24 47.5700 92.3069   2
   4  -5  23 151.645 134.657   2
   4  -5  22 519.809 212.949   2
   4  -5  21 134.958 143.906   2
   4  -5  20 871.646 242.319   2
   4  -5  19 213.244 145.100   2
   4   5  19 281.861 109.240   1
   4  -5  18 736.687 221.845   2
   4   5  18 499.425 123.855   1
   4  -5  17 389.368 149.753   2
   4   5  17 64.6479 64.4169   1
   4  -5  16 180.799 99.7636   2
   4   5  16 34.6681 48.6437   1
   4  -5  15 451.737 164.017   2
   4   5  15 291.754 78.9774   1
   4  -5  14 1317.98 266.763   2
  -4   5 -14 1385.05 277.378   1
   4   5  14 1166.29 150.866   1
   4  -5  13 106.964 107.817   2
   4   5  13 103.380 55.5510   1
  -4   5 -13 12.5285 47.1590   1
   4   5  12 1163.47 129.423   2
   4  -5  12 1562.53 286.673   2
  -4   5 -12 1092.92 231.332   1
   4   5  12 1598.79 151.905   1
   4  -5  11 192.806 100.217   2
   4   5  11 233.932 58.3292   2
  -4   5 -11 147.827 56.5574   1
   4   5  10 55.0821 23.8889   2
   4  -5  10-51.7816 82.5415   2
   4   5  10-48.2029 82.1430   3
   4   5   9 138.548 37.4189   2
  -4   5  -9 180.670 83.9332   2
   4  -5   9 661.996 207.696   2
   4   5   9 359.134 208.078   3
  -4   5  -8 6980.12 550.704   2
   4   5   8 7429.68 624.192   3
  -4   5  -7 1643.64 265.947   2
   4   5   7 1729.03 306.818   3
   4   5   6 3849.28 226.639   1
  -4   5  -6 4092.31 410.919   2
   4   5   6 4382.09 461.836   3
  -4   5  -5 522.501 150.029   2
   4   5   5 324.930 64.7605   1
   4   5   5 406.976 137.977   3
  -4   5  -4 160.729 68.1744   2
   4   5   4 283.381 78.6192   1
   4   5   4 449.002 143.534   3
  -4   5  -4 257.707 50.8268   3
   4   5   3 1187.57 156.340   1
  -4  -5  -3 1194.02 147.827   2
  -4   5  -3 1173.16 217.353   2
  -4   5  -3 1071.10 123.190   3
  -4   5  -2 4631.79 433.146   2
  -4  -5  -2 5041.92 323.180   2
  -4  -5  -2 4808.45 447.646   3
   4   5   2 4346.58 296.782   1
  -4  -5  -1 1538.27 188.255   2
  -4  -5  -1 1589.03 254.502   3
   4   5   1 1464.27 185.344   1
  -4  -5   0 316.068 94.2669   2
  -4  -5   0 346.647 115.200   3
   4   5   0 117.092 32.3510   1
  -4  -5   1 121.834 63.8810   2
   4   5  -1-71.8546 70.7760   1
  -4  -5   1 24.3354 70.0881   3
   4   5  -2 16657.3 725.536   1
  -4  -5   2 17590.5 883.631   3
   4   5  -3 2429.13 325.449   3
  -4  -5   3 2763.64 346.934   3
   4   5  -3 2578.89 307.507   1
  -4  -5   4 11647.9 647.551   1
   4   5  -4 11785.5 664.000   1
  -4  -5   4 11897.6 738.501   3
   4   5  -4 11732.4 720.529   3
  -4  -5   5 519.379 137.379   1
   4   5  -5 540.008 154.465   1
  -4  -5   5 592.465 194.203   3
   4   5  -5 614.345 187.117   3
  -4  -5   6 241.397 112.398   1
   4   5  -6 282.516 108.513   1
  -4  -5   6 177.455 85.0046   3
   4   5  -6 390.810 135.897   3
  -4  -5   7 3701.32 405.858   1
   4   5  -7 3707.82 421.137   1
   4   5  -7 3676.92 436.867   3
  -4  -5   7 3606.81 420.676   3
  -4  -5   8 9197.36 662.973   1
   4   5  -8 9401.29 691.978   1
  -4  -5   8 9300.06 694.639   3
   4   5  -8 9053.37 689.357   3
  -4  -5   9 2209.98 331.649   1
   4   5  -9 2922.98 406.442   1
  -4  -5   9 2676.37 369.373   3
   4   5  -9 2784.92 376.917   3
   4   5 -10 1101.83 273.000   1
  -4  -5  10 1063.37 243.528   1
   4   5 -10 1176.98 247.532   3
  -4  -5  10 1061.12 233.042   3
  -4  -5  11 1398.89 292.098   1
   4   5 -11 1144.86 253.919   3
  -4  -5  11 1535.17 294.260   3
  -4  -5  12 2696.78 401.255   1
  -4  -5  12 2666.72 394.642   3
   4   5 -12 3301.77 427.421   3
   4   5 -13-44.7843 121.504   3
  -4  -5  13-44.9634 63.7067   1
  -4  -5  14 987.328 263.952   1
  -4  -5  15 39.9351 74.0389   1
  -4  -5  16-164.018 190.174   1
  -4  -5  17 75.7377 90.5382   1
  -4  -5  18-140.692 150.909   1
  -4  -5  19 520.639 219.200   1
  -4  -5  20-19.5375 72.1284   1
  -4  -5  21-266.776 209.752   1
  -4  -5  22 337.566 186.038   1
  -4  -5  23 9.14928 63.3640   1
  -4  -5  24 92.0806 114.806   1
  -4   5  24 578.161 314.903   1
  -4   5  25 236.662 253.279   1
  -4  -5  25 23.4635 75.6744   1
  -4   5  26 172.605 152.754   1
  -4  -5  26-301.165 197.655   1
  -4   5  27 28.7915 163.406   1
   4  -6  26 12.3635 92.8310   2
   4  -6  25 193.784 168.174   2
   4  -6  24 47.4688 85.9994   2
   4  -6  23 110.610 148.063   2
   4  -6  22-153.150 121.152   2
   4  -6  21-111.310 83.8868   2
   4  -6  20 163.246 118.442   2
   4  -6  19 701.264 228.506   2
   4  -6  18 455.468 188.665   2
   4   6  18 463.772 117.211   1
   4  -6  17 434.113 188.529   2
   4   6  17 487.039 117.445   1
   4  -6  16 875.141 234.848   2
   4   6  16 944.768 154.682   1
   4  -6  15 1410.96 298.924   2
   4   6  15 1053.86 171.005   1
   4  -6  14 521.640 183.661   2
   4   6  14 401.515 95.1386   2
   4   6  13 15.9093 18.6825   2
   4  -6  13-22.2904 95.2396   2
   4   6  12 18.5617 22.4778   2
   4  -6  12 104.197 110.814   2
  -4   6 -11 3324.98 424.147   1
   4  -6  11 3413.45 422.840   2
   4   6  11 2505.53 211.079   2
   4   6  11 3570.61 481.038   3
   4  -6  10 2642.21 371.390   2
   4   6  10 1806.05 175.623   2
   4   6  10 2461.08 396.882   3
  -4   6  -9 301.822 117.831   2
   4   6   9 240.817 62.6014   2
   4   6   9 204.892 144.529   3
  -4   6  -8 810.804 199.912   2
   4   6   8 1370.34 154.921   2
   4   6   8 1255.38 275.473   3
  -4   6  -7 1031.38 225.751   2
   4   6   7 1519.39 296.828   3
  -4   6  -6 280.006 111.183   2
   4   6   6 492.705 188.472   3
  -4   6  -5 3680.43 419.747   2
   4   6   5 5312.93 341.462   1
  -4   6  -5 5277.93 199.239   3
   4   6   5 5647.65 555.323   3
  -4   6  -5 4955.61 193.543   3
  -4   6  -4 3706.16 420.193   2
   4   6   4 5334.00 539.546   3
   4   6   4 4956.67 335.755   1
  -4   6  -3 1051.93 219.868   2
  -4  -6  -3 1101.37 163.488   2
   4   6   3 1129.43 237.153   3
   4   6   3 1074.96 164.689   1
  -4   6  -2 1570.56 278.761   2
  -4  -6  -2 1422.81 187.351   2
   4   6   2 1598.15 289.697   3
   4   6   2 1453.03 200.192   1
  -4   6  -1 5067.16 492.332   2
  -4  -6  -1 4934.08 368.818   2
   4   6   1 4435.03 455.571   3
  -4  -6  -1 5239.18 497.001   3
   4   6   1 4498.09 361.709   1
  -4  -6   0 2062.98 251.838   2
  -4  -6   0 2333.78 341.206   3
   4   6   0 2199.82 325.657   3
   4   6   0 2188.51 263.160   1
  -4  -6   1 1300.25 209.697   2
   4   6  -1 1279.05 206.623   1
   4   6  -1 1266.36 243.572   3
  -4  -6   1 1271.94 243.969   3
  -4  -6   2 206.577 101.700   2
   4   6  -2 310.060 113.948   1
  -4  -6   2 222.980 118.635   3
   4   6  -2 156.430 95.5251   3
  -4  -6   3 228.844 43.9796   2
   4   6  -3 352.852 108.409   1
  -4  -6   3 254.172 115.419   3
   4   6  -3 328.036 141.994   3
   4   6  -4 2414.91 319.772   1
   4   6  -4 2651.10 363.466   3
  -4  -6   4 2009.63 319.466   3
   4   6  -5 5597.96 500.274   1
   4   6  -5 5470.77 529.031   3
  -4  -6   5 5458.20 527.248   3
   4   6  -6 7642.82 609.317   1
  -4  -6   6 6747.23 586.891   3
   4   6  -6 7292.18 616.836   3
   4   6  -7 4409.61 480.823   1
  -4  -6   7 4511.70 485.558   3
   4   6  -7 4115.49 475.144   3
  -4  -6   8 913.157 204.815   1
   4   6  -8 1196.36 263.554   1
  -4  -6   8 1394.65 267.481   3
   4   6  -8 1105.87 244.960   3
  -4  -6   9 2448.25 376.847   1
   4   6  -9 2423.00 370.386   1
  -4  -6   9 2810.08 398.110   3
   4   6  -9 2680.53 396.176   3
  -4  -6  10 454.031 159.543   1
  -4  -6  10 565.384 220.230   3
   4   6 -10 458.898 161.606   3
  -4  -6  11 1353.29 276.967   1
   4   6 -11 1800.17 320.137   3
  -4  -6  12-11.4246 94.1296   1
   4   6 -12 9.22669 130.423   3
  -4  -6  13-235.246 227.638   1
   4   6 -13-20.2201 66.7569   3
   4   6 -14-144.641 92.3339   3
  -4  -6  14-21.2705 135.443   1
  -4  -6  15 486.306 176.352   1
  -4  -6  16-58.8578 185.143   1
  -4  -6  17 10.4691 91.9892   1
  -4  -6  18 311.580 175.401   1
  -4  -6  19 91.8296 118.928   1
  -4  -6  20 316.659 195.894   1
  -4  -6  21 18.6472 106.026   1
  -4  -6  22-253.708 171.298   1
  -4  -6  23-255.208 175.097   1
  -4  -6  24-130.241 134.036   1
  -4   6  25 304.913 312.438   1
  -4  -6  25-255.996 183.690   1
  -4   6  26 0.95241 92.1607   1
   4  -7  26-118.428 116.556   2
   4  -7  25 89.0982 145.088   2
   4  -7  24 8.06980 72.2986   2
   4  -7  23 53.5335 131.290   2
   4  -7  22 107.967 127.718   2
   4  -7  21 2.85066 55.3858   2
   4  -7  20-59.4053 112.681   2
   4  -7  19 252.012 152.001   2
   4  -7  18 304.983 189.755   2
   4  -7  17 2619.47 443.153   2
   4   7  17 2080.04 246.698   1
   4  -7  16 6.72815 90.5097   2
   4   7  15 206.769 71.3781   2
   4  -7  15 27.4011 62.1955   2
   4  -7  14 197.671 125.438   2
   4   7  14 18.1345 19.2771   2
   4   7  13 520.053 118.103   2
   4  -7  13 801.422 219.515   2
   4   7  12 68.0016 49.1356   2
   4  -7  12 41.6809 68.0681   2
   4   7  12 73.1227 64.8066   3
   4   7  11 604.614 122.617   2
   4  -7  11 903.603 235.375   2
   4   7  11 716.787 209.942   3
   4   7  10 577.421 117.326   2
   4   7  10 858.669 241.688   3
   4   7   9 772.379 133.776   2
   4   7   9 1254.26 280.934   3
   4   7   8 621.019 120.336   2
   4   7   8 758.794 219.082   3
   4   7   7 612.322 121.049   2
   4   7   7 774.294 224.417   3
  -4   7  -6 721.960 199.108   2
   4   7   6 556.053 202.383   3
  -4   7  -5 139.834 100.442   2
   4   7   5 219.230 56.1205   3
  -4   7  -5 82.6926 20.5531   3
  -4   7  -4 864.969 221.347   2
   4   7   4 733.118 205.113   3
   4   7   4 624.917 128.333   1
  -4   7  -3 4598.42 494.991   2
   4   7   3 5057.67 532.740   3
   4   7   3 4474.08 372.007   1
  -4   7  -2 752.795 203.935   2
  -4  -7  -2 739.888 157.718   2
   4   7   2 964.758 243.386   3
   4   7   2 804.008 159.976   1
  -4  -7  -1 1402.86 218.957   2
  -4   7  -1 1546.32 295.659   2
   4   7   1 1509.56 282.558   3
   4   7   1 1481.45 224.112   1
  -4   7   0 79.6586 83.5053   2
  -4  -7   0 69.4742 62.1550   2
   4   7   0 120.675 104.788   3
   4   7   0 63.4617 54.2032   1
  -4  -7   1 84.4632 56.7464   2
   4   7  -1 40.8502 77.4694   1
  -4  -7   1-39.6991 38.1048   3
   4   7  -1-56.0488 75.7913   3
  -4  -7   2-25.2611 67.7395   2
   4   7  -2 64.2983 78.1277   1
  -4  -7   2 95.8529 89.5731   3
   4   7  -2 64.2376 66.3873   3
  -4  -7   3 4074.43 415.065   2
  -4  -7   3 3802.81 452.403   3
   4   7  -3 3711.26 448.675   3
   4   7  -3 3967.58 420.103   1
  -4  -7   4 2961.67 363.465   2
   4   7  -4 2591.57 347.658   1
  -4  -7   4 3249.08 420.591   3
   4   7  -4 2952.14 393.495   3
  -4  -7   5 1843.05 307.816   2
   4   7  -5 1259.42 258.916   1
  -4  -7   5 1792.25 309.469   3
   4   7  -5 1982.61 331.072   3
  -4  -7   6 330.418 114.227   2
   4   7  -6 292.183 135.676   1
  -4  -7   6 459.766 174.857   3
   4   7  -6 306.519 136.138   3
  -4  -7   7 1390.32 269.597   2
   4   7  -7 1567.92 304.369   1
  -4  -7   7 1250.82 258.706   3
   4   7  -7 1565.14 301.443   3
  -4  -7   8 728.577 192.755   3
   4   7  -8 712.048 219.131   3
   4   7  -9 235.961 121.941   3
   4   7 -10 568.934 205.554   3
   4   7 -11 2429.71 378.305   3
   4   7 -12 294.895 149.366   3
   4   7 -13 4.18884 53.0979   3
   4   7 -14-138.579 112.822   3
   4   7 -15 27.7959 72.2870   3
  -4   7  26 274.112 194.407   1
   4  -8  26 24.0794 150.940   2
   4  -8  25 45.6951 153.436   2
   4  -8  24 102.654 110.107   2
   4  -8  23 0.19475 90.0839   2
   4  -8  22 0.37500 82.5173   2
   4  -8  21-51.0012 83.9351   2
   4  -8  20 387.642 196.722   2
   4  -8  19 74.4923 125.083   2
   4  -8  18-43.8895 76.7525   2
   4  -8  17-12.2315 87.9849   2
   4  -8  16 773.212 245.361   2
   4  -8  15-32.7566 79.6032   2
   4  -8  14 1008.74 276.847   2
   4   8  13 445.115 124.594   2
   4  -8  13 400.174 185.108   2
   4   8  13 789.819 294.072   3
   4   8  12 239.102 83.1329   2
   4  -8  12 74.0754 122.558   2
   4   8  12 212.521 67.5527   3
   4   8  11 11.7683 18.4218   2
   4   8  11 49.3290 65.8723   3
   4   8  10 169.198 69.7428   2
   4   8  10 116.731 83.3066   3
   4   8   9 177.452 75.1446   2
   4   8   9 43.9477 123.260   3
   4   8   8 1061.75 181.869   2
   4   8   8 1482.25 304.369   3
   4   8   7 833.963 163.347   2
   4   8   7 1614.30 355.731   3
   4   8   6 452.666 176.371   3
  -4   8  -6 214.208 49.2790   3
   4   8   5 368.952 152.706   3
  -4   8  -5 300.432 65.2822   3
  -4   8  -4 1485.65 175.137   3
   4   8   4 1560.17 312.608   3
   4   8   4 972.880 190.753   1
   4   8   3 802.071 239.762   3
   4   8   3 641.447 157.685   1
  -4  -8  -2 183.987 86.2833   2
   4   8   2 44.5663 67.7605   3
   4   8   2 98.0201 71.3229   1
  -4  -8  -1 3087.11 342.888   2
   4   8   1 3108.16 431.388   3
   4   8   1 2335.83 307.100   1
  -4  -8   0 354.880 106.756   2
   4   8   0 565.770 150.603   3
   4   8   0 287.107 109.732   1
  -4  -8   1 745.030 185.511   2
   4   8  -1 867.658 220.672   3
   4   8  -1 596.362 161.666   1
  -4  -8   2 474.118 149.305   2
   4   8  -2 450.386 146.818   1
   4   8  -2 622.339 196.943   3
   4   8  -3 116.501 77.7398   1
  -4  -8   3 65.0446 50.9639   2
   4   8  -3 144.191 107.369   3
   4   8  -4-0.91236 48.9095   1
  -4  -8   4 26.9969 47.6322   2
   4   8  -4 6.00922 61.6352   3
   4   8  -5 455.498 162.015   1
  -4  -8   5 530.690 156.896   2
   4   8  -5 603.342 166.317   3
  -4  -8   6 898.074 218.429   2
   4   8  -6 768.921 219.173   3
  -4  -8   7 842.636 206.882   2
   4   8  -7 1043.78 269.075   3
  -4  -8   8 186.824 123.618   2
   4   8  -8 176.297 103.364   3
  -4  -8   9 283.002 151.435   2
   4   8  -9-53.7050 114.586   3
  -4  -8  10 844.027 250.255   2
   4   8 -10 1096.10 280.463   3
  -4  -8  11 330.848 156.876   2
   4   8 -11 236.724 146.686   3
  -4  -8  12 89.3096 104.500   2
   4   8 -12-45.4434 83.1291   3
   4   8 -13-19.9811 86.2309   3
   4   8 -14 405.544 205.555   3
   4   8 -15-95.2465 138.513   3
   4   8 -16 144.967 132.224   3
   4  -9  25-89.8877 108.399   2
   4  -9  24 21.0776 64.1212   2
   4  -9  23 0.20608 118.900   2
   4  -9  22 0.19934 59.9197   2
   4  -9  21 61.0938 122.485   2
   4  -9  20-151.076 128.582   2
   4  -9  19 231.468 158.411   2
   4  -9  18 184.047 131.573   2
   4  -9  17 607.503 244.323   2
   4  -9  16-16.7997 61.4524   2
   4   9  16 91.1724 145.095   3
   4  -9  15 244.185 146.926   2
   4   9  15-35.0109 92.5592   3
   4  -9  14-31.1320 82.3581   2
   4   9  14 63.7792 107.266   3
   4  -9  13 1725.03 363.240   2
   4   9  13 1630.94 407.180   3
   4   9  12 93.0824 70.9882   2
   4   9  12-216.212 165.845   3
   4   9  11 473.054 134.842   2
   4   9  11 212.320 97.5681   3
   4   9  10 110.815 72.2653   2
   4   9  10 17.8141 113.979   3
   4   9   9 10.3617 30.1506   2
   4   9   9-42.5730 129.769   3
   4   9   8 439.057 129.599   2
   4   9   8 739.187 267.778   3
   4   9   7 5034.04 437.696   2
   4   9   7 6774.10 721.794   3
  -4   9  -7 5968.37 236.858   3
   4   9   6 54.1816 65.3416   3
  -4   9  -6 101.085 42.7078   3
  -4   9  -5 987.147 146.768   3
   4   9   5 868.668 248.760   3
  -4   9  -4 1705.97 204.204   3
   4   9   4 1803.01 348.378   3
   4   9   3 335.931 193.200   3
   4   9   3 111.109 63.5444   1
   4   9   2 361.471 164.217   3
   4   9   2 8.99205 22.9027   1
  -4  -9  -1 615.991 167.673   2
   4   9   1 415.511 166.680   3
   4   9   1 358.211 133.768   1
  -4  -9   0 646.224 184.391   2
   4   9   0 765.092 216.098   3
   4   9   0 314.489 119.815   1
  -4  -9   1 1206.56 246.601   2
   4   9  -1 1028.38 290.543   3
   4   9  -1 747.459 198.230   1
  -4  -9   2 209.238 100.338   2
   4   9  -2 129.814 83.1128   1
   4   9  -2 265.211 154.630   3
   4   9  -3 2140.64 347.872   1
  -4  -9   3 2036.20 335.150   2
   4   9  -3 2315.09 387.985   3
  -4  -9   4 387.875 160.449   2
   4   9  -4 558.616 209.911   3
  -4  -9   5 6.29864 105.626   2
   4   9  -5 34.8419 71.2985   3
  -4  -9   6 800.813 214.580   2
   4   9  -6 876.697 250.326   3
  -4  -9   7 526.210 200.813   2
   4   9  -7 565.723 190.925   3
  -4  -9   8 137.884 89.0341   2
   4   9  -8 214.242 90.1135   3
  -4  -9   9 111.919 144.699   2
   4   9  -9 16.8014 55.1520   3
  -4  -9  10 1517.31 347.653   2
   4   9 -10 1669.79 345.530   3
  -4  -9  11-20.9115 113.608   2
   4   9 -11 230.004 154.872   3
  -4  -9  12 17.0536 71.4787   2
   4   9 -12 217.059 142.215   3
  -4  -9  13 901.994 308.254   2
   4   9 -13 503.740 181.702   3
  -4  -9  14 195.598 133.725   2
   4   9 -14 163.643 138.255   3
  -4  -9  15-329.111 176.863   2
   4   9 -15-117.469 129.832   3
  -4  -9  16-113.123 116.518   2
   4   9 -16 91.0885 78.1648   3
   4   9 -17-231.366 162.495   3
  -4  -9  17-78.3430 113.819   2
  -4  -9  18 223.089 160.762   2
  -4  -9  19 403.150 237.645   2
  -4  -9  20-112.137 122.010   2
  -4  -9  21 212.561 182.788   2
  -4  -9  22 19.4985 85.9856   2
   4 -10  23-371.723 208.054   2
   4 -10  22 14.7570 120.398   2
   4 -10  21 3.11216 105.979   2
   4 -10  20 200.199 212.665   2
   4  10  20 347.198 212.625   3
   4 -10  19 36.9787 51.6975   2
   4  10  19 160.638 181.267   3
   4 -10  18 124.068 159.305   2
   4  10  18 12.2481 112.910   3
   4 -10  17-105.366 82.3961   2
   4  10  17 131.487 122.107   3
   4 -10  16 46.7215 81.5342   2
   4  10  16 90.5888 115.602   3
   4 -10  15 115.177 128.874   2
   4  10  15-113.322 136.467   3
   4  10  14 969.865 338.302   3
   4  10  13 341.967 173.223   3
   4  10  12 43.7155 85.1122   3
   4  10  11-54.1983 140.388   3
   4  10  10 1458.64 255.410   2
   4  10  10 1667.22 382.252   3
   4  10   9 17.5636 64.2424   2
   4  10   9-131.358 175.629   3
   4  10   8 547.959 159.854   2
  -4  10  -8 405.130 50.8916   3
   4  10   8 602.167 248.724   3
   4  10   7-38.2943 121.898   3
  -4  10  -7 62.5044 26.2834   3
   4  10   6 270.911 159.292   3
  -4  10  -6 329.750 85.1171   3
   4  10   5 239.114 125.943   3
  -4  10  -5 321.871 92.5947   3
  -4  10  -4 2318.91 269.968   3
   4  10   4 2696.85 453.435   3
  -4  10  -3 1315.73 213.704   3
   4  10   3 1032.78 293.536   3
   4  10   3 803.771 196.106   1
   4  10   2 1073.31 279.021   3
   4  10   2 1162.86 240.998   1
   4  10   1 1513.35 336.919   3
   4  10   1 1112.36 238.600   1
  -4 -10   0 218.402 119.580   2
   4  10   0 32.0158 51.1891   1
  -4 -10   1 297.176 127.380   2
   4  10  -1 198.304 135.436   3
  -4 -10   2 194.379 127.937   2
   4  10  -2 149.175 65.2571   3
  -4 -10   3 632.335 195.909   2
   4  10  -3 665.317 226.456   3
  -4 -10   4 1887.10 348.383   2
   4  10  -4 1564.15 334.700   3
  -4 -10   5-108.513 88.5389   2
   4  10  -5 12.6636 110.149   3
  -4 -10   6 96.0983 80.5359   2
   4  10  -6 204.887 158.959   3
  -4 -10   7 1217.10 299.488   2
   4  10  -7 836.570 239.217   3
  -4 -10   8 41.6242 93.3900   2
   4  10  -8 117.170 128.019   3
  -4 -10   9 247.093 157.784   2
   4  10  -9 218.887 144.138   3
  -4 -10  10 985.895 280.444   2
   4  10 -10 1050.96 286.437   3
  -4 -10  11-141.715 119.877   2
   4  10 -11 56.2115 59.5299   3
  -4 -10  12 495.560 198.833   2
   4  10 -12 808.066 269.067   3
  -4 -10  13 245.039 155.454   2
   4  10 -13 444.088 173.045   3
  -4 -10  14 170.581 147.493   2
   4  10 -14 116.103 110.067   3
  -4 -10  15 106.889 144.439   2
   4  10 -15 90.0295 93.9758   3
  -4 -10  16 343.441 205.563   2
   4  10 -16 433.165 194.907   3
  -4 -10  17 160.142 174.205   2
   4  10 -17 18.8681 120.584   3
  -4 -10  18 244.991 193.050   2
  -4 -10  19 2.55459 100.633   2
  -4 -10  20 128.186 205.409   2
  -4 -10  21 1.15096 98.6714   2
   4 -11  21-294.584 186.804   2
   4 -11  20-26.1783 68.2371   2
   4 -11  19 221.903 155.037   2
   4  11  19-82.8252 121.825   3
   4 -11  18-27.2364 72.6665   2
   4  11  18 477.830 260.605   3
   4  11  17 201.614 232.923   3
   4  11  16 243.058 173.602   3
   4  11  15 81.2658 207.359   3
   4  11  14 224.041 170.850   3
   4  11  13 686.679 301.822   3
   4  11  12 540.825 269.919   3
   4  11  11 480.646 235.379   3
   4  11  10-26.5561 68.0813   3
   4  11   9 717.166 308.887   3
   4  11   8 450.852 159.698   2
   4  11   8 370.575 201.607   3
  -4  11  -8 458.852 76.2829   3
   4  11   7 2891.99 529.855   3
  -4  11  -7 2167.80 207.368   3
   4  11   6 336.197 186.690   3
  -4  11  -6 239.936 89.3862   3
   4  11   5 929.699 272.395   3
  -4  11  -5 873.745 169.124   3
   4  11   4 23.4988 71.8224   3
   4  11   4 163.257 98.0016   1
  -4  11  -3 974.324 203.932   3
   4  11   3 591.604 201.309   3
   4  11   3 596.723 185.425   1
   4  11   2 165.677 128.014   3
  -4  11  -2 33.1303 60.0435   3
   4  11   1 612.055 236.222   3
   4  11   0-48.3928 84.4019   3
  -4 -11   1-112.176 96.5682   2
   4  11  -1 36.8297 59.8864   3
  -4 -11   2 387.463 158.830   2
   4  11  -2 492.999 217.445   3
  -4 -11   3 32.1904 51.7016   2
   4  11  -3 35.8820 70.2732   3
  -4 -11   4-26.7962 98.4087   2
   4  11  -4 313.662 181.934   3
  -4 -11   5 225.394 149.542   2
   4  11  -5 204.931 149.804   3
  -4 -11   6-48.0881 73.8021   2
   4  11  -6-41.1222 115.600   3
  -4 -11   7 877.963 261.442   2
   4  11  -7 724.421 229.773   3
  -4 -11   8 6.82509 74.3104   2
   4  11  -8 137.526 74.2385   3
  -4 -11   9 363.223 182.979   2
   4  11  -9 113.358 128.423   3
  -4 -11  10 62.7817 66.4113   2
   4  11 -10-103.505 106.549   3
  -4 -11  11 58.5378 83.6882   2
   4  11 -11 37.5085 96.7095   3
  -4 -11  12 486.231 220.984   2
   4  11 -12 552.289 233.169   3
  -4 -11  13 354.672 231.354   2
   4  11 -13 597.820 233.186   3
  -4 -11  14 447.782 220.176   2
   4  11 -14 204.439 135.868   3
  -4 -11  15 105.505 133.855   2
   4  11 -15 28.3860 96.8630   3
  -4 -11  16 106.031 180.184   2
   4  11 -16-81.2291 106.913   3
   4  11 -17 135.727 129.560   3
  -4 -11  17 103.518 175.151   2
  -4 -11  18 88.5646 186.158   2
  -4 -11  19 80.8414 147.767   2
   4  12  17-234.158 81.4138   3
   4  12  16 247.915 232.351   3
   4  12  15 522.848 288.692   3
   4  12  14 526.156 260.077   3
   4  12  13-94.3035 124.875   3
   4  12  12-49.7683 82.2113   3
   4  12  11 249.725 217.114   3
   4  12  10 2183.33 502.199   3
   4  12   9 194.149 178.880   3
   4  12   8-23.9196 117.664   3
   4  12   7 125.054 106.754   3
   4  12   6 242.786 187.255   3
  -4  12  -6 251.186 96.8374   3
   4  12   5 286.516 211.305   3
  -4  12  -5 188.517 87.7186   3
   4  12   4 670.613 268.764   3
  -4  12  -4 667.671 156.130   3
   4  12   3 71.1347 142.937   3
  -4  12  -3 91.1019 72.3342   3
   4  12   2 630.922 267.472   3
  -4  12  -2 507.179 169.793   3
   4  12   1 103.404 126.814   3
  -4  12  -1 48.1871 71.2081   3
   4  12   0 1285.17 336.978   3
   4  12  -1 702.422 258.012   3
  -4 -12   2 110.096 132.360   2
   4  12  -2 154.531 121.150   3
  -4 -12   3 116.950 96.2729   2
   4  12  -3 164.604 165.950   3
  -4 -12   4 1253.79 318.555   2
   4  12  -4 1511.83 364.655   3
  -4 -12   5 408.902 205.935   2
   4  12  -5 426.800 173.367   3
  -4 -12   6 77.0686 104.281   2
   4  12  -6 204.071 155.560   3
  -4 -12   7 86.0646 74.7528   2
   4  12  -7 231.829 163.118   3
  -4 -12   8 670.702 270.523   2
   4  12  -8 335.520 158.488   3
  -4 -12   9 82.7175 141.174   2
   4  12  -9 240.539 167.240   3
  -4 -12  10 41.5642 108.041   2
   4  12 -10 162.083 160.280   3
  -4 -12  11 441.395 205.028   2
   4  12 -11 432.094 205.916   3
  -4 -12  12-124.726 131.760   2
   4  12 -12-117.837 108.466   3
  -4 -12  13 176.528 162.865   2
   4  12 -13-138.379 112.171   3
  -4 -12  14 204.607 187.662   2
   4  12 -14 162.523 142.283   3
  -4 -12  15 277.516 242.359   2
   4  12 -15 242.712 168.793   3
  -4 -12  16 16.2225 139.103   2
   4  12 -16 45.3423 69.4226   3
   4  12 -17 176.387 150.344   3
  -4 -12  17 272.334 222.494   2
   4  12 -18-5.46105 47.7984   3
   4  13  15 77.1863 196.215   3
   4  13  14 240.454 224.992   3
   4  13  13 511.712 284.271   3
   4  13  12 475.557 293.955   3
   4  13  11 669.456 288.163   3
   4  13  10 231.069 135.866   3
   4  13   9 318.569 201.515   3
   4  13   8 96.8360 120.327   3
   4  13   7 271.417 207.305   3
   4  13   6 351.779 182.443   3
  -4  13  -5 17.5982 77.1208   3
   4  13   5-163.192 166.414   3
  -4  13  -4 159.012 109.267   3
   4  13   4 278.463 211.723   3
   4  13   3-85.2210 69.0420   3
  -4  13  -3 73.2351 71.1235   3
   4  13   2 48.9118 72.1344   3
  -4  13  -2 69.7038 66.0367   3
   4  13   1 939.770 305.318   3
  -4  13  -1 1208.69 267.053   3
  -4  13   0 684.616 214.509   3
   4  13   0 800.528 302.718   3
   4  13  -1 161.930 149.825   3
   4  13  -2 391.967 259.153   3
  -4 -13   3-80.3574 101.867   2
   4  13  -3 150.994 132.010   3
  -4 -13   4 255.454 155.584   2
   4  13  -4 372.333 213.521   3
  -4 -13   5 288.589 163.822   2
   4  13  -5 328.018 171.244   3
  -4 -13   6 411.023 201.075   2
   4  13  -6 75.3083 126.886   3
  -4 -13   7 210.774 157.845   2
   4  13  -7 295.089 184.676   3
  -4 -13   8 466.767 223.276   2
   4  13  -8 832.927 283.437   3
  -4 -13   9 123.313 108.095   2
   4  13  -9 172.776 143.548   3
  -4 -13  10 201.423 184.100   2
   4  13 -10 472.135 209.314   3
  -4 -13  11 254.977 176.085   2
   4  13 -11 167.241 190.506   3
  -4 -13  12 300.025 208.586   2
   4  13 -12 372.669 196.694   3
  -4 -13  13 103.618 147.793   2
   4  13 -13 36.7569 54.4160   3
  -4 -13  14-102.023 118.941   2
   4  13 -14 51.1977 119.661   3
  -4 -13  15 174.160 205.606   2
   4  13 -15-11.3092 53.2800   3
  -4 -13  16-101.005 121.913   2
   4  13 -16 79.9797 134.542   3
   4  13 -17 100.899 102.862   3
   4  14  12 59.3548 121.338   3
   4  14  11-193.124 212.493   3
   4  14  10 155.622 211.071   3
   4  14   9 114.090 184.931   3
   4  14   8 38.2681 91.0501   3
   4  14   7 159.546 135.531   3
   4  14   6 12.7083 75.3652   3
   4  14   5 308.326 158.543   3
   4  14   4 70.4743 81.0688   3
   4  14   3-11.8938 64.2901   3
  -4  14  -2-42.7441 58.2368   3
   4  14   2 12.3061 98.6401   3
  -4  14  -1-53.9411 51.6735   3
   4  14   1 161.720 208.317   3
   4  14   0 45.0931 81.0649   3
  -4  14   0 96.7328 74.7689   3
  -4  14   1 155.988 120.973   3
   4  14  -1 549.297 239.569   3
  -4  14   2 132.955 141.344   3
   4  14  -2 0.19086 112.713   3
   4  14  -3-126.868 123.823   3
   4  14  -4-19.1607 68.3342   3
  -4 -14   5 473.206 238.617   2
   4  14  -5 188.083 165.527   3
  -4 -14   6-188.195 141.210   2
   4  14  -6 85.1795 102.889   3
  -4 -14   7 95.7475 129.088   2
   4  14  -7 142.067 153.187   3
  -4 -14   8 187.568 174.622   2
   4  14  -8-83.5462 81.2875   3
  -4 -14   9 258.454 215.844   2
   4  14  -9 247.528 189.457   3
  -4 -14  10 85.0474 92.5702   2
   4  14 -10-381.527 193.094   3
  -4 -14  11 519.543 254.873   2
   4  14 -11 596.881 262.339   3
  -4 -14  12-110.821 122.199   2
   4  14 -12 103.347 123.046   3
  -4 -14  13 7.59279 133.199   2
   4  14 -13 69.4953 118.747   3
   4  14 -14 104.918 148.054   3
   4  14 -15 5.50377 53.9110   3
   4  15   9-144.048 151.956   3
   4  15   8 74.4034 173.030   3
   4  15   7-26.7472 87.5923   3
   4  15   6 1.93423 117.447   3
   4  15   5 22.7551 101.421   3
   4  15   4 103.121 192.122   3
   4  15   3 99.9172 151.157   3
   4  15   2 0.22100 73.2977   3
   4  15   1 89.4826 123.731   3
   4  15   0 12.1449 128.439   3
  -4  15   0 222.639 160.453   3
   4  15  -1 0.21062 81.2583   3
  -4  15   1 77.1554 84.8690   3
  -4  15   2-22.2599 85.1211   3
   4  15  -2 58.3093 161.805   3
  -4  15   3-45.0065 74.8404   3
   4  15  -3-68.2686 99.7857   3
   4  15  -4-128.625 126.728   3
   4  15  -5 49.7028 128.030   3
   4  15  -6 165.039 163.093   3
  -4 -15   7 290.479 228.973   2
   4  15  -7-61.9120 89.5831   3
  -4 -15   8 642.468 304.246   2
   4  15  -8 789.894 342.953   3
  -4 -15   9 42.7278 152.249   2
   4  15  -9 28.0056 69.8752   3
  -4 -15  10-84.3093 110.458   2
   4  15 -10 61.9448 112.589   3
  -4 -15  11 42.4357 126.286   2
   4  15 -11 39.6448 163.478   3
   4  15 -12 8.02763 100.028   3
   4  15 -13-0.19454 77.2719   3
   4  16   4 83.2380 142.269   3
   4  16   3-36.0171 89.6314   3
   4  16   2 103.578 162.152   3
   4  16   1 228.240 172.610   3
   4  16   0 88.2794 161.002   3
   4  16  -1 229.719 209.981   3
   4  16  -2 0.22672 104.662   3
  -4  16   3 0.57159 75.7302   3
   4  16  -3-88.2695 113.588   3
  -4  16   4 36.6588 145.371   3
   4  16  -4-0.21836 129.343   3
  -4  16   5 0.20965 83.5961   3
   4  16  -5 42.7539 114.408   3
   4  16  -6 97.8241 193.371   3
   4  16  -7 80.7898 152.424   3
   4  16  -8 0.20997 104.051   3
   4  16  -9 58.9057 145.971   3
   4  16 -10 63.2515 144.161   3
   4  16 -11 87.2047 162.860   3
   4  17  -3 331.339 206.889   3
   4  17  -4 11.0890 117.624   3
   4  17  -5 0.23245 86.0797   3
   4  17  -6-0.46035 51.8039   3
   4  17  -7-0.22778 91.1498   3
   5   0  21 41.1202 62.8564   2
   5   0  20 613.575 175.374   2
   5   0  19 10.2554 29.1120   2
   5   0  18 50.6814 23.5452   2
   5   0  17 9.52435 39.5995   2
   5   0  17 2.99553 33.5706   3
   5   0  16 580.444 129.038   2
   5   0  16 431.312 144.941   3
   5   0  15-7.57902 49.0210   2
   5   0  15-36.4714 39.2186   3
   5   0  14 970.254 165.625   2
   5   0  14 641.514 155.395   3
   5   0  13-11.3452 37.0227   2
   5   0  13 4.23370 44.1192   3
   5   0  12 7334.55 379.946   2
   5   0  12 7364.39 495.619   3
   5   0  11 24.2367 51.9569   3
  -5   0 -11-18.1962 41.2893   1
   5   0  10 697.482 143.306   3
  -5   0 -10 720.229 107.567   1
   5   0   9 36.3425 50.1661   3
  -5   0  -9 98.4272 55.8377   1
   5   0   8 1604.01 206.419   3
  -5   0  -8 1455.14 137.666   1
   5   0   7 130.802 97.0189   3
  -5   0  -6 32.1507 25.3758   2
   5   0   6 23.9298 43.3892   3
  -5   0  -5-10.3906 23.5973   2
  -5   0  -5-6.14275 40.9491   3
   5   0   5-31.5716 55.3922   3
  -5   0  -4 25.1027 27.9662   3
   5   0   4-52.5627 73.4418   3
  -5   0  -3 5.24840 44.4629   3
   5   0   3 69.1722 72.3245   3
   5   0   2 26135.9 844.929   3
  -5   0  -2 25151.7 853.387   3
  -5   0  -1-12.7867 62.3679   3
   5   0   1 62.3620 67.1470   3
   5   0   0 6892.86 456.032   3
  -5   0   0 6631.94 455.611   3
  -5   0   1-108.685 76.1070   3
   5   0  -1 89.8531 71.7881   3
  -5   0   2 5803.13 449.509   3
   5   0  -2 6339.76 459.676   3
  -5   0   3-77.6216 79.6482   3
   5   0  -3-59.8015 74.0747   3
  -5   0   4 5373.12 456.014   3
   5   0  -4 4903.83 442.947   3
   5   0  -5 103.607 66.9963   3
  -5   0   5 38.3083 62.7465   3
   5   0  -6 1770.84 286.285   3
  -5   0   6 2053.96 302.247   3
  -5   0   7 418.731 141.296   3
  -5   0   8 18795.3 966.950   3
  -5   0   9 39.0562 80.4302   3
  -5   0  10 1094.67 247.817   3
  -5   0  11 141.818 123.005   3
  -5   0  13-94.4452 128.816   1
  -5   0  14 2221.98 419.827   1
  -5   0  15-227.790 190.938   1
  -5   0  16 2062.27 442.770   1
  -5   0  17-89.3065 130.681   1
  -5   0  18 3438.90 557.038   1
  -5   0  19-317.570 155.687   1
  -5   0  20 489.625 210.363   1
  -5   0  21 197.400 199.870   1
  -5   0  22 922.531 324.507   1
  -5   0  23 167.707 143.178   1
  -5   0  24 331.107 234.801   1
  -5   0  25-70.4101 109.811   1
  -5   0  26 150.863 203.064   1
  -5   0  27-352.887 216.225   1
   5  -1  22 100.308 111.550   2
   5  -1  21 67.5770 33.5976   2
   5   1  21 30.6170 48.3242   2
   5  -1  20-47.1520 71.6200   2
   5   1  20 126.367 89.2349   2
   5  -1  20-13.0485 38.4773   3
   5  -1  19 145.237 91.5543   2
   5   1  19 255.778 106.566   2
   5  -1  19 285.037 108.270   3
   5  -1  18 100.723 60.5523   2
   5   1  18 104.287 68.3471   2
   5  -1  18 28.1516 31.5229   3
   5  -1  17 102.272 84.6183   2
   5   1  17 43.1221 39.9355   2
   5  -1  17 71.9970 62.1016   3
   5   1  16 393.444 98.4228   2
   5  -1  16 416.484 132.507   2
   5   1  16 453.298 154.798   3
   5  -1  16 471.027 123.100   3
   5  -1  15 1010.48 185.802   2
   5   1  15 1150.53 155.928   2
   5   1  15 1172.28 241.755   3
   5  -1  15 1127.54 191.971   3
  -5   1 -15 779.254 154.480   1
   5  -1  14 454.649 119.230   2
   5   1  14 454.550 97.0137   2
   5   1  14 497.820 157.701   3
   5  -1  14 375.608 109.545   3
   5   1  13 729.854 103.651   2
   5  -1  13 776.846 145.082   2
   5   1  13 536.226 144.567   3
   5  -1  13 772.179 147.256   3
  -5   1 -13 478.431 112.760   1
   5  -1  12 71.8844 44.5840   2
   5  -1  12 76.9545 33.9854   3
   5   1  12 4.50035 41.2785   3
  -5   1 -12 102.075 69.1710   1
   5  -1  11 246.807 91.5320   3
   5   1  11 399.931 121.983   3
  -5   1 -11 463.567 115.241   1
   5   1  10 381.367 122.017   3
   5  -1  10 447.008 98.9427   3
  -5   1 -10 474.971 108.925   1
   5   1   9 3300.99 335.265   3
   5  -1   9 3149.64 264.102   3
  -5   1  -9 3417.77 266.406   1
   5  -1   8 1356.82 174.273   3
   5   1   8 1504.54 224.234   3
  -5   1  -7 6076.23 342.092   2
   5   1   7 6241.55 443.167   3
   5  -1   7 6216.94 364.352   3
  -5   1  -6 912.815 134.680   2
   5   1   6 930.182 165.592   3
   5  -1   6 713.380 117.557   3
  -5   1  -5 16838.2 568.100   2
  -5  -1  -5 16818.2 348.060   2
  -5   1  -5 17339.5 614.888   3
  -5  -1  -5 17438.2 729.800   3
   5   1   5 17518.6 723.504   3
   5  -1   5 17142.4 612.035   3
  -5   1  -4 2.57182 28.1008   3
  -5  -1  -4-12.2998 48.6503   3
   5  -1   4 36.1873 55.4967   3
   5   1   4-5.34866 72.9913   3
  -5   1  -3 5943.80 383.650   3
  -5  -1  -3 6213.09 443.536   3
   5   1   3 6137.44 426.922   3
   5  -1   3 6293.04 387.114   3
  -5   1  -2 331.464 85.5599   3
  -5  -1  -2 353.191 108.803   3
   5   1   2 277.964 78.9365   3
   5  -1   2 275.527 93.4036   3
  -5  -1  -1 2673.01 292.678   3
   5   1   1 2871.44 294.340   3
  -5   1  -1 2885.75 277.171   3
   5  -1   1 3089.58 290.106   3
  -5  -1   0 997.966 184.325   3
   5  -1   0 957.882 156.825   3
   5   1   0 1251.97 204.543   3
  -5   1   0 1251.21 191.238   3
  -5  -1   1 21772.0 879.708   3
   5   1  -1 21800.5 867.757   3
  -5   1   1 20780.1 796.959   3
   5  -1  -1 21319.5 803.433   3
   5   1  -2 13246.8 703.534   3
  -5   1   2 13187.3 661.467   3
  -5  -1   2 13335.0 697.687   3
   5  -1  -2 13529.1 663.167   3
   5  -1  -3 953.854 179.262   3
  -5   1   3 995.233 189.948   3
  -5  -1   3 1142.56 221.271   3
   5   1  -3 1110.81 198.277   3
  -5  -1   4 143.045 44.8502   3
   5   1  -4 283.351 124.802   3
  -5   1   4 218.161 82.2280   3
  -5  -1   5 2717.36 335.180   3
  -5   1   5 2646.32 326.117   3
  -5  -1   6 4160.52 429.966   3
  -5   1   6 4055.39 422.125   3
  -5  -1   7 6854.77 571.908   3
  -5   1   7 7384.38 590.252   3
   5   1  -8 4133.06 443.497   3
  -5  -1   8 4908.77 476.070   1
  -5  -1   8 5266.87 517.731   3
  -5   1   8 5584.17 532.198   3
  -5  -1   9 2669.83 358.083   1
  -5  -1   9 2924.24 399.924   3
  -5   1   9 2712.43 381.804   3
  -5  -1  10 2313.01 361.878   1
  -5  -1  10 2842.30 400.678   3
  -5   1  10 2439.30 383.605   3
  -5  -1  11 9248.44 745.623   1
  -5  -1  11 9320.87 745.802   3
  -5   1  11 9898.43 768.056   3
  -5  -1  12 3723.45 474.624   1
  -5  -1  13 1024.72 263.903   1
  -5  -1  14 406.674 191.227   1
  -5  -1  15 6701.72 698.114   1
  -5  -1  16 192.481 173.850   1
  -5   1  16 29.9029 104.333   1
  -5   1  17 304.701 169.911   1
  -5  -1  17 760.184 276.213   1
  -5   1  18-629.645 239.838   1
  -5  -1  18 173.043 181.950   1
  -5  -1  19 275.053 185.074   1
  -5   1  19 187.089 160.766   1
  -5  -1  20 838.806 291.867   1
  -5   1  20 804.126 265.194   1
  -5  -1  21 1484.74 395.585   1
  -5   1  21 1416.97 414.858   1
  -5   1  22 203.708 201.650   1
  -5  -1  22 282.808 206.724   1
  -5   1  23 169.636 171.495   1
  -5  -1  23 230.059 197.940   1
  -5   1  24 94.6206 179.381   1
  -5  -1  24 17.0642 156.108   1
  -5  -1  25-204.203 163.350   1
  -5   1  25 332.144 241.456   1
  -5  -1  26-245.349 181.111   1
  -5   1  26 40.1058 113.977   1
  -5   1  27 52.4045 178.569   1
   5  -2  23 155.767 82.8538   2
   5  -2  22 110.911 89.6108   2
   5  -2  21 191.029 92.4194   2
   5   2  20 101.338 77.9820   2
   5  -2  20 110.242 87.2641   2
   5  -2  20 69.3392 46.2803   3
   5   2  19 296.042 101.904   2
   5  -2  19 518.140 167.845   2
   5  -2  19 415.712 137.580   3
   5  -2  18 33.1222 105.637   2
   5   2  18 29.6914 35.6740   2
   5  -2  18 73.5700 70.3775   3
   5  -2  17 962.628 216.215   2
   5   2  17 684.305 124.732   2
   5  -2  17 475.852 118.742   3
  -5   2 -17 579.202 166.865   1
   5  -2  16 362.238 140.425   2
   5   2  16 450.343 109.020   2
   5   2  16 444.664 174.307   3
   5  -2  16 220.394 83.0110   3
  -5   2 -16 280.768 103.616   1
   5  -2  15-24.0031 63.9509   2
   5   2  15 40.5066 31.4692   2
   5   2  15-29.9307 52.8937   3
   5  -2  15 47.7088 59.9671   3
  -5   2 -15-1.96143 37.6331   1
   5   2  14 258.306 56.3194   2
   5  -2  14 385.126 124.785   2
   5  -2  14 263.784 78.8149   3
   5   2  14 292.696 132.456   3
  -5   2 -14 130.765 57.4108   1
   5  -2  13 712.227 162.485   2
   5  -2  13 631.410 113.398   3
   5   2  13 452.275 150.491   3
  -5   2 -13 613.077 146.813   1
   5  -2  12 673.471 141.930   2
   5   2  12 548.992 151.556   3
   5  -2  12 627.054 114.239   3
  -5   2 -12 587.703 137.833   1
   5   2  11 2052.03 303.086   3
   5  -2  11 2032.90 188.994   3
  -5   2 -11 1914.74 238.594   1
   5  -2  10 118.323 41.5052   3
   5   2  10 243.494 141.910   3
  -5   2 -10 251.295 87.9174   1
   5   2   9 1207.51 219.059   3
   5  -2   9 1106.60 134.959   3
  -5   2  -8 2397.85 255.060   2
   5  -2   8 2418.68 194.766   3
   5   2   8 2670.34 316.627   3
  -5   2  -7 528.950 122.491   2
   5   2   7 547.947 136.277   3
   5  -2   7 541.227 94.3445   3
  -5   2  -6 1339.84 184.161   2
   5   2   6 1220.06 197.109   3
   5  -2   6 1343.77 152.592   3
  -5   2  -5 909.239 154.533   2
  -5   2  -5 864.619 127.353   3
   5   2   5 976.324 195.018   3
   5  -2   5 839.396 122.154   3
  -5   2  -4 9592.44 489.723   2
  -5  -2  -4 9830.78 242.875   1
  -5  -2  -4 9405.52 576.816   3
  -5   2  -4 8912.33 413.528   3
   5   2   4 9656.16 576.082   3
   5  -2   4 9500.19 429.109   3
  -5  -2  -3 1164.76 110.224   1
  -5   2  -3 928.109 140.060   3
  -5  -2  -3 974.250 180.512   3
   5   2   3 1018.84 181.724   3
   5  -2   3 990.576 138.490   3
  -5  -2  -2 16133.3 477.614   1
  -5  -2  -2 15785.7 753.943   3
   5   2   2 16119.3 746.097   3
  -5   2  -2 14967.5 582.140   3
   5  -2   2 15946.8 597.153   3
   5  -2   1 116.550 95.2898   3
  -5  -2  -1 103.828 66.8283   1
  -5  -2  -1 36.8831 41.9979   3
   5   2   1 28.0136 73.2688   3
  -5   2  -1 113.660 69.3189   3
  -5  -2   0 1832.39 205.787   1
  -5   2   0 1703.69 212.888   3
  -5  -2   0 1552.30 241.191   3
   5   2   0 1710.24 247.486   3
  -5  -2   1 2442.18 264.444   1
  -5   2   1 2057.07 246.654   3
  -5  -2   1 2030.69 280.164   3
   5   2  -1 1898.20 267.314   3
  -5  -2   2 1886.07 231.402   1
  -5   2   2 1901.78 253.853   3
  -5  -2   2 1804.72 263.846   3
   5   2  -2 1771.91 263.207   3
  -5  -2   3 6401.10 443.874   1
  -5  -2   3 6260.13 513.594   3
  -5   2   3 6034.87 461.436   3
  -5  -2   4 181.710 98.6769   1
  -5   2   4 199.560 88.6609   3
  -5  -2   4 210.321 85.7961   3
  -5  -2   5 116.647 62.2497   1
  -5   2   5 125.985 58.8412   3
  -5  -2   5 57.9798 59.7168   3
  -5  -2   6 11271.5 676.456   1
  -5  -2   6 10753.8 699.355   3
  -5   2   6 10698.6 696.345   3
  -5  -2   7 10891.6 697.819   1
  -5  -2   7 10336.0 708.461   3
  -5   2   7 10150.2 693.305   3
  -5  -2   8 302.746 148.633   1
  -5  -2   8 302.247 142.441   3
   5   2  -8 251.357 125.444   3
  -5   2   8 360.504 136.714   3
  -5  -2   9 5722.59 550.206   1
  -5  -2   9 6166.43 568.961   3
   5   2  -9 6348.17 581.052   3
  -5   2   9 6086.41 582.381   3
  -5  -2  10-160.735 143.267   1
   5   2 -10-22.0131 115.127   3
  -5  -2  10 101.385 78.9289   3
  -5   2  10 106.490 101.981   3
  -5  -2  11 189.797 126.948   1
  -5  -2  11 87.2278 91.9454   3
  -5  -2  12 3466.29 464.304   1
  -5  -2  13 4162.41 524.269   1
  -5  -2  14 2361.87 406.656   1
  -5  -2  15 637.273 237.858   1
  -5  -2  16 39.9163 103.708   1
  -5  -2  17 1090.16 292.029   1
  -5  -2  18 1119.54 342.113   1
  -5   2  19 632.621 255.406   1
  -5  -2  19 635.407 256.517   1
  -5  -2  20 129.508 99.6013   1
  -5   2  20 142.190 157.479   1
  -5  -2  21 285.204 159.284   1
  -5   2  21 71.0597 70.1148   1
  -5   2  22 155.659 208.786   1
  -5  -2  22 75.1706 105.855   1
  -5  -2  23 0.20408 82.8899   1
  -5   2  23-57.0696 100.232   1
  -5  -2  24 214.334 199.227   1
  -5   2  24 494.624 305.778   1
  -5  -2  25 0.67069 153.612   1
  -5   2  25 181.880 206.858   1
  -5  -2  26 25.2037 173.999   1
  -5   2  26 0.23510 152.268   1
  -5   2  27 166.823 227.025   1
   5  -3  23 45.8141 96.7967   2
   5  -3  22 31.7656 83.0855   2
   5  -3  21-142.037 97.2484   2
   5  -3  20 77.2709 48.2472   2
   5  -3  19 106.404 87.8895   2
   5   3  19 195.435 74.0969   2
   5  -3  19 129.533 56.1792   3
   5   3  18 102.433 58.0396   2
   5  -3  18 53.2921 44.9870   2
   5  -3  18 76.9219 48.0635   3
  -5   3 -18 31.6132 37.7741   1
   5  -3  17-57.7469 68.6152   2
   5   3  17 28.8321 18.0504   2
   5  -3  17 37.0692 47.2963   3
  -5   3 -17-8.88963 30.6066   1
   5  -3  16 198.185 117.992   2
   5   3  16 183.894 53.0284   2
   5  -3  16 258.225 69.4752   3
   5   3  16 234.534 133.853   3
  -5   3 -16 267.578 127.540   1
   5   3  15 341.297 54.2217   2
   5  -3  15 513.718 158.591   2
   5   3  15 540.163 173.268   3
   5  -3  15 369.471 78.4544   3
  -5   3 -15 477.870 155.374   1
   5  -3  14 2714.66 339.597   2
   5   3  14 2436.31 373.755   3
   5  -3  14 2551.80 184.862   3
  -5   3 -14 1614.22 264.171   1
   5  -3  13 325.278 125.432   2
  -5   3 -13 163.142 80.6446   1
   5   3  13 110.614 105.508   3
   5  -3  13 248.523 58.7689   3
   5  -3  12-25.1627 70.1984   2
  -5   3 -12-31.3131 53.2583   1
   5   3  12-55.9736 73.9859   3
   5  -3  12 54.3148 26.5657   3
  -5   3 -11 272.129 109.808   1
   5   3  11 181.383 108.281   3
   5  -3  11 271.661 50.5542   3
   5  -3  10 1181.80 97.7997   3
   5   3  10 1325.90 266.851   3
   5   3   9 1743.69 296.383   3
   5  -3   9 1522.04 109.995   3
  -5   3  -8 2334.95 274.863   2
   5   3   8 2865.37 347.018   3
   5  -3   8 2422.10 144.882   3
  -5   3  -7 920.573 166.114   2
   5   3   7 969.381 197.671   3
   5  -3   7 903.977 94.0566   3
  -5   3  -6 265.426 100.086   2
   5   3   6 193.339 100.978   3
  -5   3  -5 1395.55 210.078   2
   5   3   5 1714.73 269.075   3
  -5   3  -5 1545.80 149.212   3
  -5   3  -4 7905.89 494.910   2
  -5  -3  -4 8251.38 224.853   2
  -5   3  -4 7760.21 354.928   3
   5   3   4 8260.70 573.675   3
  -5  -3  -4 8015.49 566.564   3
  -5  -3  -3 2667.09 325.257   3
   5   3   3 2269.38 296.050   3
  -5   3  -3 2125.21 199.556   3
  -5  -3  -2 5882.92 298.804   1
  -5  -3  -2 6480.53 513.677   3
   5   3   2 6501.09 498.918   3
  -5   3  -2 6178.97 360.680   3
  -5  -3  -1 3901.34 265.332   1
  -5  -3  -1 3819.60 390.846   3
  -5   3  -1 3850.35 299.461   3
   5   3   1 3912.63 393.642   3
  -5  -3   0 3311.17 267.024   1
   5   3   0 3005.26 344.768   3
  -5  -3   0 3016.58 355.543   3
  -5   3   0 3156.02 291.085   3
  -5  -3   1 21080.2 716.772   1
   5   3  -1 21244.1 926.203   3
  -5  -3   1 20975.9 933.059   3
  -5   3   1 20016.5 768.649   3
  -5  -3   2 5013.18 373.866   1
  -5  -3   2 4975.79 458.774   3
  -5   3   2 4837.94 395.365   3
  -5  -3   3 5114.21 394.724   1
  -5  -3   3 4847.65 462.832   3
  -5   3   3 4699.11 406.026   3
  -5  -3   4 8003.42 518.411   1
  -5  -3   4 7844.25 601.928   3
  -5   3   4 7726.74 549.708   3
  -5  -3   5 16615.1 789.350   1
  -5  -3   5 16397.7 882.673   3
  -5   3   5 16481.2 840.763   3
  -5  -3   6 7101.86 537.174   1
  -5  -3   6 7169.89 597.324   3
   5   3  -6 5336.37 504.414   3
  -5   3   6 6874.61 563.830   3
  -5  -3   7 1787.59 295.745   1
  -5  -3   7 1880.90 304.868   3
  -5   3   7 1869.66 306.897   3
   5   3  -7 1763.93 290.666   3
  -5  -3   8 37.2307 73.4821   1
  -5   3   8 43.2744 80.0241   3
   5   3  -8-80.5141 121.507   3
  -5  -3   8 21.8915 43.1036   3
  -5  -3   9 1662.52 294.899   1
  -5   3   9 1546.33 291.119   3
   5   3  -9 1462.15 287.418   3
  -5  -3   9 1668.39 302.048   3
  -5  -3  10 6062.56 589.420   1
  -5  -3  10 5677.10 571.148   3
  -5   3  10 6134.10 603.812   3
   5   3 -10 6049.91 580.978   3
   5   3 -11 2265.80 367.873   3
  -5  -3  11 2312.85 360.778   1
  -5  -3  12 5541.09 594.503   1
  -5  -3  13 54.7315 93.2344   1
  -5  -3  14 170.230 161.131   1
  -5  -3  15 62.7315 113.247   1
  -5  -3  16 696.136 245.156   1
  -5  -3  17-85.2263 154.733   1
  -5  -3  18 28.5773 124.234   1
  -5  -3  19 288.386 161.576   1
  -5  -3  20 1537.85 388.617   1
  -5   3  21 18.0297 154.709   1
  -5  -3  21 759.496 294.206   1
  -5  -3  22 276.474 214.449   1
  -5   3  22 129.877 143.050   1
  -5  -3  23 159.800 138.825   1
  -5   3  23 34.7822 140.656   1
  -5  -3  24 92.5920 215.400   1
  -5   3  24 637.973 333.935   1
  -5  -3  25 136.947 150.929   1
  -5   3  25 0.23023 185.874   1
  -5   3  26 147.970 209.358   1
  -5  -3  26 246.267 257.361   1
   5  -4  24 217.015 152.784   2
   5  -4  23 382.085 177.587   2
   5  -4  22 33.3375 101.334   2
   5  -4  21 1126.25 289.793   2
   5  -4  20 142.473 120.097   2
   5  -4  19 1193.87 273.387   2
   5  -4  18 964.190 251.295   2
   5   4  17 576.054 83.0993   2
   5  -4  17 908.600 230.705   2
   5   4  16 24.3940 20.9477   2
   5  -4  16 74.0929 124.189   2
   5   4  16-123.620 142.926   3
  -5   4 -16-18.3981 60.5200   1
   5  -4  15 184.364 126.886   2
   5   4  15 267.953 156.142   3
  -5   4 -15 135.983 89.6215   1
   5  -4  14 9.22690 65.7262   2
   5   4  14-88.1441 116.631   3
  -5   4 -14-8.06772 37.2494   1
   5  -4  13 970.886 201.936   2
   5   4  13 1123.13 291.311   3
  -5   4 -13 789.880 192.485   1
   5  -4  12 25.4774 58.0214   2
   5   4  12 62.2022 59.0925   3
  -5   4 -12 63.1639 60.5289   1
   5   4  11 982.108 237.543   3
  -5   4 -11 688.637 172.935   1
   5   4  10 314.097 135.678   3
  -5   4  -9 468.422 135.756   2
   5   4   9 474.343 164.287   3
  -5   4  -8 390.493 122.141   2
   5   4   8 318.433 130.572   3
  -5   4  -7 4890.00 431.795   2
   5   4   7 4983.93 479.521   3
  -5   4  -6 1379.38 225.698   2
   5   4   6 1302.05 241.367   3
  -5   4  -5 137.550 76.0494   2
  -5   4  -5 53.6507 24.3239   3
   5   4   5-44.7713 77.6595   3
  -5  -4  -4 1514.51 123.136   2
  -5   4  -4 1572.57 239.978   2
   5   4   4 1321.84 238.286   3
  -5   4  -4 1391.87 144.450   3
  -5   4  -3 17.6599 49.6998   2
  -5  -4  -3 176.304 51.1795   2
  -5  -4  -3 146.783 102.474   3
   5   4   3-32.5894 116.117   3
  -5   4  -3 85.4531 37.7736   3
  -5  -4  -2 924.176 129.796   2
  -5  -4  -2 628.139 179.075   3
   5   4   2 609.632 152.598   3
  -5   4  -2 762.310 128.741   3
  -5  -4  -1 524.694 157.268   3
  -5   4  -1 514.156 105.941   3
   5   4   1 412.715 161.075   3
  -5  -4   0 279.121 71.6419   1
  -5  -4   0 266.775 115.488   3
  -5   4   0 286.502 80.2827   3
  -5  -4   1 9518.43 502.430   1
  -5  -4   1 9352.17 657.673   3
  -5   4   1 8823.76 524.576   3
  -5  -4   2 1506.75 204.347   1
  -5  -4   2 1390.22 249.355   3
  -5   4   2 1518.62 227.962   3
  -5  -4   3 7885.62 505.728   1
  -5  -4   3 8523.46 645.276   3
  -5   4   3 7957.74 541.616   3
  -5  -4   4 1610.52 249.920   1
  -5  -4   4 1540.50 275.319   3
  -5   4   4 1594.66 257.718   3
   5   4  -4 971.133 211.171   3
  -5   4   5 1460.31 258.883   3
  -5  -4   5 1410.15 233.936   1
  -5  -4   5 1708.94 289.113   3
   5   4  -5 1707.76 286.194   3
  -5  -4   6 1420.67 249.166   1
   5   4  -6 1319.76 250.975   3
  -5  -4   6 1196.97 258.898   3
  -5  -4   7 2848.02 369.375   1
  -5  -4   7 3126.08 413.148   3
   5   4  -7 2764.84 389.542   3
  -5  -4   8 507.593 188.286   1
  -5  -4   8 593.399 186.839   3
   5   4  -8 397.301 150.691   3
  -5  -4   9 2838.90 381.334   1
  -5  -4   9 3358.89 432.228   3
   5   4  -9 3042.05 410.895   3
  -5  -4  10 407.339 148.195   1
   5   4 -10 401.671 170.810   3
  -5  -4  11 448.273 187.203   1
   5   4 -11 392.380 156.902   3
   5   4 -12 97.9102 96.5513   3
  -5  -4  12-217.931 164.522   1
   5   4 -13 1018.08 248.565   3
  -5  -4  13 1261.95 282.629   1
  -5  -4  14 463.677 223.177   1
  -5  -4  15 553.179 225.433   1
  -5  -4  16 349.097 220.740   1
  -5  -4  17 1694.04 396.841   1
  -5  -4  18-50.1304 69.9995   1
  -5  -4  19 2538.84 494.758   1
  -5  -4  20-87.7577 123.571   1
  -5  -4  21 36.5764 109.292   1
  -5  -4  22 95.8920 147.363   1
  -5   4  23 130.493 154.031   1
  -5  -4  23 277.087 205.442   1
  -5   4  24 235.639 230.523   1
  -5  -4  24-217.824 165.602   1
  -5   4  25 686.370 327.977   1
  -5  -4  25 230.657 188.098   1
  -5   4  26 251.732 274.456   1
   5  -5  24 344.276 194.821   2
   5  -5  23 9.59085 44.5650   2
   5  -5  22 174.241 124.620   2
   5  -5  21-55.1380 49.1244   2
   5  -5  20 1961.96 386.632   2
   5  -5  19-30.9097 86.4977   2
   5  -5  18 1268.19 297.068   2
   5  -5  17-82.7925 67.4908   2
   5   5  17 142.085 130.144   3
   5  -5  16 1923.09 345.256   2
   5   5  16 1667.03 363.186   3
   5  -5  15 64.5990 71.1404   2
   5   5  15 32.8881 80.1541   3
   5  -5  14 4200.78 475.222   2
   5   5  14 4388.68 563.291   3
   5  -5  13 886.271 217.948   2
   5   5  13 538.536 201.639   3
  -5   5 -13 618.837 163.016   1
   5   5  12 41.1370 79.4315   3
  -5   5 -12-67.5057 47.7793   1
   5   5  11 54.4774 58.7141   3
   5   5  10 802.466 193.040   3
  -5   5  -9 67.0396 46.8130   2
   5   5   9 100.036 53.1134   3
  -5   5  -8 1197.39 229.792   2
   5   5   8 1583.89 405.701   3
  -5   5  -7 461.688 141.552   2
   5   5   7 553.272 180.595   3
  -5   5  -6 2359.52 323.204   2
   5   5   6 2793.66 389.628   3
  -5   5  -5 1700.08 273.674   2
   5   5   5 1474.34 247.854   3
  -5   5  -5 1581.79 117.570   3
   5   5   5 1454.94 139.696   1
  -5   5  -4 6805.37 544.145   2
   5   5   4 6142.51 314.668   1
   5   5   4 6768.70 584.145   3
  -5   5  -4 5937.29 287.777   3
  -5  -5  -3 396.535 83.8966   2
  -5   5  -3 391.855 134.417   2
   5   5   3 470.438 93.5195   1
   5   5   3 205.910 57.6410   3
  -5   5  -3 404.539 85.9546   3
  -5  -5  -2 1795.38 196.559   2
   5   5   2 1658.14 187.126   1
   5   5   2 1728.86 287.741   3
  -5  -5  -2 1927.66 307.095   3
  -5   5  -2 1696.23 190.826   3
  -5  -5  -1 664.562 115.888   2
   5   5   1 659.615 131.485   1
   5   5   1 469.321 143.672   3
  -5  -5  -1 772.416 200.587   3
  -5   5  -1 522.925 109.523   3
  -5  -5   0 8188.41 471.679   2
   5   5   0 7923.09 472.466   1
   5   5   0 8200.11 635.359   3
  -5  -5   0 8909.03 661.834   3
  -5   5   0 7865.30 475.693   3
  -5   5   1 62.9470 43.6799   3
   5   5  -1 45.1658 53.4362   1
  -5  -5   1 127.045 105.865   3
   5   5  -1 45.2292 77.3643   3
   5   5  -2 3047.77 319.502   1
   5   5  -2 3250.08 404.055   3
  -5  -5   2 3815.80 432.289   3
   5   5  -3 1291.34 216.284   1
  -5  -5   3 1309.65 216.933   1
  -5  -5   3 1665.24 296.678   3
   5   5  -3 1222.08 262.732   3
  -5  -5   4 1573.92 253.598   1
   5   5  -4 1458.46 242.264   1
  -5  -5   4 1736.46 296.842   3
   5   5  -4 1452.56 279.104   3
   5   5  -5 695.435 182.999   1
  -5  -5   5 704.580 176.116   1
  -5  -5   5 663.113 201.510   3
   5   5  -5 739.128 191.044   3
  -5  -5   6 4617.52 457.248   1
   5   5  -6 3424.21 410.129   1
  -5  -5   6 4638.72 509.225   3
   5   5  -6 4929.74 525.005   3
  -5  -5   7-137.091 88.9175   1
  -5  -5   7 205.600 152.003   3
   5   5  -7-138.382 134.370   3
  -5  -5   8 600.206 167.441   1
  -5  -5   8 1001.52 242.715   3
   5   5  -8 862.054 216.211   3
  -5  -5   9 525.049 181.647   1
   5   5  -9 358.756 154.661   3
  -5  -5  10 13962.2 896.140   1
   5   5 -10 14349.7 923.892   3
  -5  -5  11 834.747 235.866   1
   5   5 -11 500.721 173.874   3
  -5  -5  12 184.773 131.206   1
   5   5 -12 5.93403 70.3062   3
   5   5 -13 467.477 157.185   3
  -5  -5  13 298.440 149.397   1
   5   5 -14 104.456 114.159   3
  -5  -5  14 141.511 110.887   1
  -5  -5  15 424.343 185.017   1
  -5  -5  16 1381.99 328.951   1
  -5  -5  17-42.0276 109.125   1
  -5  -5  18 287.387 129.708   1
  -5  -5  19 53.1050 122.794   1
  -5  -5  20-131.495 152.193   1
  -5  -5  21-277.756 209.647   1
  -5  -5  22-0.20564 128.089   1
  -5  -5  23 35.2970 81.0955   1
  -5   5  24 304.638 247.328   1
  -5  -5  24-251.434 179.786   1
  -5  -5  25-231.691 176.388   1
  -5   5  25 16.5501 102.798   1
  -5   5  26 413.674 237.693   1
   5   6  27 28.7318 132.384   3
   5  -6  24 54.8485 103.170   2
   5  -6  23 282.355 209.609   2
   5  -6  22 11.3698 71.8648   2
   5  -6  21 90.5978 101.447   2
   5  -6  20 156.304 134.562   2
   5  -6  19-33.7263 98.8572   2
   5   6  19 140.794 166.243   3
   5  -6  18 375.726 181.537   2
   5   6  18 93.2381 114.584   3
   5  -6  17 2077.93 375.416   2
   5   6  17 2262.21 446.149   3
   5  -6  16 1066.18 275.355   2
   5   6  16 701.199 255.192   3
   5  -6  15 1403.27 295.262   2
   5   6  15 1340.26 341.735   3
   5  -6  14 1380.42 281.127   2
   5   6  14 1361.99 342.665   3
   5   6  13 2224.79 401.739   3
   5   6  12 1765.24 353.067   3
   5   6  11 613.789 211.703   3
  -5   6 -10 77.8369 82.0309   2
   5   6  10 188.476 129.477   3
  -5   6  -9 1425.48 276.954   2
   5   6   9 1293.24 272.585   3
  -5   6  -8-12.6539 48.1363   2
   5   6   8 45.7891 57.2095   3
   5   6   8 23.8129 18.2010   1
  -5   6  -7 3091.31 400.885   2
   5   6   7 3961.36 487.080   3
   5   6   7 3740.89 219.062   1
  -5   6  -6 1755.86 303.276   2
   5   6   6 2019.13 177.218   1
   5   6   6 1981.61 342.442   3
  -5   6  -5 186.012 106.814   2
   5   6   5 212.026 72.7676   1
   5   6   5 205.529 110.862   3
  -5   6  -5 173.656 36.9040   3
  -5   6  -4 693.667 181.712   2
   5   6   4 954.782 147.492   1
  -5   6  -4 861.934 115.197   3
   5   6   4 907.780 239.385   3
  -5  -6  -3 818.702 136.992   2
  -5   6  -3 796.925 198.763   2
   5   6   3 830.497 146.181   1
   5   6   3 886.598 224.281   3
  -5   6  -3 880.240 130.050   3
  -5  -6  -2 465.440 104.276   2
  -5   6  -2 572.939 163.623   2
   5   6   2 417.285 110.144   1
   5   6   2 566.138 186.096   3
  -5   6  -2 403.179 97.6094   3
  -5   6  -1-1.16586 49.0306   3
  -5  -6  -1 39.0804 87.5868   2
  -5  -6  -1-15.5798 54.5442   3
   5   6   1-104.330 101.879   3
   5   6   1 54.0594 56.8143   1
  -5  -6   0 418.979 119.153   2
   5   6   0 348.732 103.270   1
  -5  -6   0 488.510 179.873   3
   5   6   0 364.669 132.617   3
  -5  -6   1 22.1461 56.3238   2
   5   6  -1 100.246 90.2638   1
  -5  -6   1 138.670 109.822   3
   5   6  -1 83.4216 95.1834   3
  -5  -6   2 819.779 185.985   2
   5   6  -2 492.750 132.701   1
  -5  -6   2 621.799 190.610   3
   5   6  -2 612.600 195.021   3
   5   6  -3 1371.98 244.625   1
  -5  -6   3 1366.81 276.999   3
   5   6  -3 1436.00 277.202   3
  -5  -6   4 80.3024 50.4815   3
   5   6  -4 62.4608 121.883   3
   5   6  -5-17.0576 37.6395   1
  -5  -6   5 28.2434 34.0463   3
   5   6  -5 54.2968 85.3276   3
  -5  -6   6-62.9856 56.5574   1
   5   6  -6 15.2988 45.2081   1
  -5  -6   6 18.8726 64.5715   3
   5   6  -6-54.9419 109.367   3
  -5  -6   7 38.0223 58.5774   1
   5   6  -7 5.19451 49.3404   1
  -5  -6   8-57.9162 121.004   1
   5   6  -8-42.0874 64.7208   1
   5   6  -8-8.97841 81.2813   3
  -5  -6   9 2938.90 403.057   1
   5   6  -9 3485.03 459.988   3
  -5  -6  10 34.0860 134.657   1
   5   6 -10 29.4386 73.9367   3
  -5  -6  11 138.573 85.9933   1
   5   6 -11 281.803 146.244   3
  -5  -6  12 544.644 157.266   1
   5   6 -12 1124.53 281.842   3
  -5  -6  13 3363.74 490.903   1
   5   6 -13 3045.57 471.962   3
   5   6 -14 433.729 177.740   3
  -5  -6  14 107.669 82.6822   1
   5   6 -15 2636.50 446.394   3
  -5  -6  15 2621.59 440.487   1
  -5  -6  16-5.89625 162.795   1
  -5  -6  17-163.714 163.309   1
  -5  -6  18-45.8659 99.2530   1
  -5  -6  19-234.090 200.462   1
  -5  -6  20-18.5303 154.419   1
  -5  -6  21-23.0548 94.8444   1
  -5  -6  22-118.604 127.395   1
  -5  -6  23 84.0634 135.422   1
  -5  -6  24-319.891 201.708   1
   5   7  26-24.3979 77.9636   3
   5  -7  25 49.3502 133.806   2
   5   7  25 76.1337 79.6501   3
   5  -7  24-21.1056 60.5191   2
   5   7  24-109.632 122.807   3
   5  -7  23-29.1624 63.0144   2
   5   7  23-71.5709 102.787   3
   5  -7  22 61.4931 130.013   2
   5   7  22-262.931 176.594   3
   5  -7  21 83.9917 122.063   2
   5   7  21-192.301 194.747   3
   5  -7  20 335.813 181.004   2
   5   7  20 291.761 201.394   3
   5  -7  19 107.378 111.603   2
   5   7  19 114.286 139.471   3
   5  -7  18 911.533 257.716   2
   5   7  18 1023.26 345.830   3
   5  -7  17 69.5721 82.6422   2
   5   7  17 71.3392 122.534   3
   5  -7  16 109.922 86.8535   2
   5   7  16 312.614 180.514   3
   5  -7  15 1072.51 281.362   2
   5   7  15 1572.10 386.225   3
   5   7  14 2040.59 425.553   3
   5   7  14 1579.21 128.338   1
   5   7  13 452.396 187.028   3
   5   7  12 222.971 145.640   3
   5   7  11 2336.30 173.493   1
   5   7  11 3555.59 516.798   3
   5   7  10 53.4732 55.1526   1
   5   7  10 370.604 182.273   3
   5   7   9 1881.53 175.438   1
   5   7   9 2540.70 427.419   3
   5   7   8 3170.84 244.873   1
   5   7   8 4156.55 536.040   3
   5   7   7 37.5489 34.3133   1
   5   7   7 40.7249 102.194   3
   5   7   6 533.844 112.909   1
   5   7   6 790.939 218.829   3
   5   7   5 942.875 154.790   1
   5   7   5 1117.29 282.213   3
  -5   7  -5 1099.76 112.197   3
   5   7   4 1892.90 234.745   1
   5   7   4 2925.72 426.238   3
  -5   7  -4 2451.51 200.313   3
  -5   7  -3 708.719 121.914   3
  -5  -7  -3 878.250 168.436   2
   5   7   3 990.709 256.848   3
   5   7   3 732.956 145.221   1
  -5  -7  -2 88.5637 56.8520   2
   5   7   2-7.12556 24.7969   1
  -5  -7  -1 23.9189 62.4658   2
   5   7   1 35.4266 64.6314   3
   5   7   1 23.0988 50.4441   1
  -5  -7   0 1161.52 204.844   2
   5   7   0 1159.24 206.368   1
   5   7   0 964.904 224.276   3
   5   7  -1 1570.58 250.646   1
  -5  -7   1 1354.79 240.663   2
   5   7  -1 1156.74 257.040   3
   5   7  -2-2.43362 34.4680   1
  -5  -7   2-31.1417 81.0602   2
   5   7  -2 18.4951 118.905   3
   5   7  -3 102.693 50.2193   1
  -5  -7   3 105.355 71.5268   2
   5   7  -3 170.139 107.079   3
   5   7  -4 31.2475 69.0088   1
  -5  -7   4-32.0453 60.7820   2
   5   7  -4 19.1183 78.5934   3
   5   7  -5 1126.35 243.664   1
  -5  -7   5 1402.24 265.803   2
   5   7  -5 1409.47 296.762   3
   5   7  -6 2621.95 390.690   1
   5   7  -6 3531.47 467.607   3
   5   7  -7 1821.98 340.842   3
   5   7  -8-104.414 133.611   3
   5   7  -9-121.206 112.691   3
   5   7 -10 2018.13 361.744   3
   5   7 -11 74.7099 94.3035   3
  -5  -7  12 1097.33 264.319   1
   5   7 -12 1696.70 348.705   3
  -5  -7  13-229.332 197.944   1
   5   7 -13 177.666 139.021   3
  -5  -7  14-422.907 229.589   1
   5   7 -14-187.234 155.903   3
   5   7 -15 15.9713 66.4930   3
  -5  -7  15-148.057 191.004   1
   5   7 -16 832.366 268.906   3
  -5  -7  16 564.908 211.876   1
  -5  -7  17 148.003 143.816   1
  -5  -7  18-109.283 148.618   1
  -5  -7  19-487.649 225.726   1
  -5  -7  20-75.2797 167.185   1
  -5  -7  21 172.755 65.6000   1
  -5  -7  22 102.219 113.437   1
   5  -8  25 17.6778 95.5797   2
   5  -8  24-25.7066 65.7077   2
   5   8  24 40.4303 198.644   3
   5  -8  23-91.0891 103.051   2
   5   8  23-249.872 180.389   3
   5  -8  22 55.6479 158.272   2
   5   8  22 56.7110 69.9961   3
   5  -8  21 3.97278 77.9962   2
   5   8  21 21.4737 127.577   3
   5  -8  20-111.314 108.809   2
   5   8  20 282.392 188.271   3
   5  -8  19-79.2490 102.254   2
   5   8  19 119.503 169.687   3
   5  -8  18 391.263 205.937   2
   5   8  18 206.255 121.529   3
   5  -8  17 630.838 249.046   2
   5   8  17 1043.57 336.252   3
   5   8  16 730.091 307.883   3
   5   8  15 81.9077 125.925   3
   5   8  14-216.872 198.560   3
   5   8  13 540.345 256.765   3
   5   8  12 1395.13 352.841   3
   5   8  11 256.986 156.224   3
   5   8  10 474.848 96.9332   1
   5   8  10 1012.24 295.438   3
   5   8   9 230.104 76.8043   1
   5   8   9 439.166 204.642   3
   5   8   8 1981.11 227.703   1
   5   8   8 3342.08 511.828   3
   5   8   7 81.2118 44.7453   1
   5   8   7 190.432 195.220   3
   5   8   6 5781.65 414.648   1
   5   8   6 8050.76 758.647   3
   5   8   5 99.5024 64.0592   1
  -5   8  -5 107.115 36.6444   3
  -5   8  -5 82.1670 40.2757   3
  -5   8  -4 127.423 36.1271   3
   5   8   4 294.251 170.385   3
   5   8   4 190.984 86.8024   1
   5   8   3 2254.34 404.785   3
   5   8   3 1677.32 250.520   1
  -5  -8  -2 2999.28 329.252   2
   5   8   2 2732.31 423.957   3
   5   8   2 1633.84 237.735   1
  -5  -8  -1 451.061 136.046   2
   5   8   1 408.071 166.883   3
   5   8   1 1.27670 113.874   1
  -5  -8   0 269.803 96.9168   2
   5   8   0-54.8867 121.768   1
   5   8   0 67.0994 66.1536   3
   5   8  -1 897.836 188.320   1
  -5  -8   1 1626.11 266.829   2
   5   8  -1 1936.98 363.025   3
   5   8  -2 518.216 145.646   1
  -5  -8   2 1008.86 224.220   2
   5   8  -2 1233.53 306.207   3
   5   8  -3 328.508 114.851   1
  -5  -8   3 787.724 187.915   2
   5   8  -3 558.730 195.036   3
  -5  -8   4 5163.00 522.169   2
   5   8  -4 3379.17 432.202   1
   5   8  -4 5176.80 573.110   3
   5   8  -5 68.7170 56.9351   1
  -5  -8   5-18.9700 99.9244   2
   5   8  -5-30.9940 82.8239   3
  -5  -8   6 751.632 202.556   2
   5   8  -6 981.999 266.212   3
  -5  -8   7 423.755 179.573   2
   5   8  -7 553.356 204.730   3
  -5  -8   8 400.949 146.475   2
   5   8  -8 517.568 187.874   3
  -5  -8   9 791.709 251.747   2
   5   8  -9 656.583 235.444   3
   5   8 -10 235.562 124.469   3
   5   8 -11-82.5136 74.7865   3
   5   8 -12 389.290 194.204   3
   5   8 -13 19.4953 102.548   3
   5   8 -14-105.889 102.691   3
   5   8 -15 178.152 99.6465   3
   5   8 -16-32.1662 66.2253   3
   5  -9  24 7.00544 128.469   2
   5  -9  23-111.456 115.983   2
   5  -9  22-113.079 114.021   2
   5   9  22 63.2918 165.182   3
   5  -9  21-68.7406 90.0233   2
   5   9  21 52.4246 121.984   3
   5  -9  20 221.535 162.264   2
   5   9  20 162.105 165.141   3
   5  -9  19 223.673 159.673   2
   5   9  19 122.093 132.243   3
   5   9  18-351.268 190.668   3
   5   9  17 17.9571 104.436   3
   5   9  16-37.8341 115.033   3
   5   9  15 494.390 240.828   3
   5   9  14 320.766 227.119   3
   5   9  13 660.505 245.723   3
   5   9  12 43.0541 118.280   3
   5   9  11 453.137 201.153   3
   5   9  10 441.868 214.163   3
   5   9   9 1737.71 240.462   1
   5   9   9 2573.55 459.552   3
   5   9   8-39.2459 65.7187   1
   5   9   8-119.339 95.4904   3
   5   9   7 10.8722 32.9319   1
   5   9   7-43.8939 81.3247   3
   5   9   6 636.790 154.440   1
  -5   9  -6 1006.81 98.0291   3
   5   9   6 1164.83 311.851   3
  -5   9  -6 886.896 92.0054   3
  -5   9  -5 45.9584 21.0876   3
   5   9   5-37.3824 100.188   3
  -5   9  -5 61.9093 35.6055   3
   5   9   5 25.6587 32.6510   1
   5   9   4 32.0376 111.001   3
   5   9   4 64.7780 47.0615   1
   5   9   3 7053.03 724.136   3
   5   9   3 4959.11 461.780   1
   5   9   2 82.1889 80.0920   3
   5   9   2 160.412 100.928   1
  -5  -9  -1 484.884 148.248   2
   5   9   1 750.312 245.374   3
   5   9   1 493.772 143.442   1
  -5  -9   0-137.561 71.9663   2
   5   9   0-197.859 134.074   1
  -5  -9   1 4388.91 465.464   2
   5   9  -1 2541.31 362.129   1
   5   9  -1 4446.74 568.907   3
   5   9  -2 1511.58 277.310   1
  -5  -9   2 2583.95 392.477   2
   5   9  -2 2120.00 391.617   3
   5   9  -3 624.049 178.839   1
  -5  -9   3 925.905 231.275   2
   5   9  -3 931.721 254.179   3
  -5  -9   4 158.779 47.2161   2
   5   9  -4 293.302 156.026   3
  -5  -9   5 634.532 207.909   2
   5   9  -5 611.316 217.811   3
  -5  -9   6 519.678 201.450   2
   5   9  -6 448.396 174.183   3
  -5  -9   7 751.680 237.549   2
   5   9  -7 652.181 227.783   3
  -5  -9   8-39.3323 114.157   2
   5   9  -8-59.6569 96.0284   3
  -5  -9   9-9.91593 74.1132   2
   5   9  -9-95.8230 158.471   3
  -5  -9  10 19.7385 54.5944   2
   5   9 -10 135.394 120.653   3
  -5  -9  11 441.016 178.582   2
   5   9 -11 396.957 204.508   3
  -5  -9  12 21.4746 99.0439   2
   5   9 -12 176.536 153.029   3
  -5  -9  13-173.768 130.956   2
   5   9 -13 43.8326 86.1797   3
  -5  -9  14-208.206 143.504   2
   5   9 -14 87.8224 130.894   3
  -5  -9  15 733.568 279.242   2
   5   9 -15 723.688 258.813   3
   5   9 -16-107.997 104.591   3
  -5  -9  16-102.173 79.0386   2
   5   9 -17 151.103 139.522   3
  -5  -9  17 212.929 138.870   2
  -5  -9  18 117.910 113.588   2
  -5  -9  19 103.546 153.385   2
  -5  -9  20 284.233 239.702   2
  -5  -9  21 621.442 285.454   2
   5  10  21-18.9781 82.0692   3
   5  10  20 57.0529 101.621   3
   5  10  19 34.0503 161.151   3
   5  10  18 56.0651 149.681   3
   5  10  17-114.834 67.4089   3
   5  10  16-39.8386 67.0915   3
   5  10  15 205.949 167.244   3
   5  10  14 89.5524 148.497   3
   5  10  13 43.2377 133.957   3
   5  10  12 230.065 198.101   3
   5  10  11-149.477 158.554   3
   5  10  10 68.9915 117.181   3
   5  10   9 22.2187 113.449   3
   5  10   8 2854.53 511.791   3
   5  10   7 492.451 146.164   1
   5  10   7 599.912 250.289   3
   5  10   6 1676.81 270.262   1
  -5  10  -6 1775.68 158.077   3
   5  10   6 2445.21 460.983   3
  -5  10  -6 1522.29 147.262   3
  -5  10  -5 97.3652 49.8076   3
   5  10   5 118.553 165.682   3
   5  10   5 111.531 74.7057   1
  -5  10  -4 833.609 157.186   3
   5  10   4 706.296 225.343   3
   5  10   4 593.843 153.793   1
   5  10   3 999.756 294.531   3
   5  10   3 744.451 195.328   1
   5  10   2 4281.56 581.425   3
   5  10   2 3701.45 439.403   1
  -5 -10  -1 2156.81 325.826   2
   5  10   1 2037.49 393.062   3
   5  10   1 1931.15 321.971   1
  -5 -10   0 2238.91 341.295   2
   5  10   0 2078.12 416.187   3
   5  10   0 2188.87 344.230   1
  -5 -10   1-157.524 120.104   2
   5  10  -1 297.581 284.569   3
  -5 -10   2 634.687 211.111   2
   5  10  -2 925.912 310.821   3
  -5 -10   3 1653.58 320.342   2
   5  10  -3 1406.87 346.748   3
  -5 -10   4 3233.15 454.531   2
   5  10  -4 3220.30 509.477   3
  -5 -10   5 742.248 239.516   2
   5  10  -5 495.886 204.045   3
  -5 -10   6-17.9190 66.3222   2
   5  10  -6 95.4094 99.0968   3
  -5 -10   7 10.7994 79.3351   2
   5  10  -7-26.6578 102.553   3
  -5 -10   8 1634.15 367.663   2
   5  10  -8 1225.10 311.468   3
  -5 -10   9 99.7014 96.2731   2
   5  10  -9-182.349 118.714   3
  -5 -10  10-1.86158 68.8487   2
   5  10 -10 217.085 175.766   3
  -5 -10  11 210.850 140.930   2
   5  10 -11 123.310 131.469   3
  -5 -10  12 186.972 126.290   2
   5  10 -12 214.418 130.838   3
  -5 -10  13-87.9965 102.923   2
   5  10 -13 1245.11 333.752   3
  -5 -10  14 463.653 239.813   2
   5  10 -14 413.883 201.309   3
  -5 -10  15 139.229 152.841   2
   5  10 -15 401.215 227.503   3
  -5 -10  16 504.065 250.745   2
   5  10 -16 262.748 120.534   3
   5  10 -17-50.4693 83.6462   3
  -5 -10  17 228.575 164.958   2
  -5 -10  18 101.975 156.535   2
  -5 -10  19 147.232 177.975   2
  -5 -10  20 215.603 206.032   2
   5  11  19 303.885 236.316   3
   5  11  18 17.1401 116.548   3
   5  11  17 123.954 172.702   3
   5  11  16 122.443 140.481   3
   5  11  15-199.719 167.788   3
   5  11  14-339.721 208.307   3
   5  11  13-158.021 204.539   3
   5  11  12-176.350 200.602   3
   5  11  11 263.526 194.460   3
   5  11  10 98.0327 119.403   3
   5  11   9 776.361 274.756   3
   5  11   8 622.286 289.320   3
   5  11   7 133.813 151.229   3
  -5  11  -6 292.318 80.2722   3
   5  11   6 221.173 122.992   3
  -5  11  -5 739.098 136.075   3
   5  11   5 898.953 293.496   3
   5  11   5 741.214 205.066   1
   5  11   4 1.37906 67.9840   3
  -5  11  -4 8.06535 43.1023   3
   5  11   4-52.1529 81.8104   1
   5  11   3 335.168 144.930   3
  -5  11  -3 358.788 106.871   3
   5  11   3 388.700 160.595   1
   5  11   2 46.5950 126.737   3
   5  11   1 57.1446 57.3744   3
  -5 -11   0 24.2182 55.9348   2
   5  11   0 199.163 155.667   3
  -5 -11   1 483.694 181.399   2
   5  11  -1 598.933 240.367   3
  -5 -11   2 292.104 146.619   2
   5  11  -2 298.710 193.812   3
  -5 -11   3 520.065 185.630   2
   5  11  -3 71.5368 69.1984   3
  -5 -11   4-1.73338 96.0587   2
   5  11  -4 283.970 155.466   3
  -5 -11   5-33.1639 59.3622   2
   5  11  -5-72.8835 115.081   3
  -5 -11   6 915.634 287.027   2
   5  11  -6 514.483 227.196   3
  -5 -11   7-16.0653 105.896   2
   5  11  -7-111.128 150.378   3
  -5 -11   8 188.472 151.698   2
   5  11  -8 84.1178 91.1616   3
  -5 -11   9 116.048 108.416   2
   5  11  -9 148.326 99.2724   3
  -5 -11  10 93.2824 110.134   2
   5  11 -10-24.9292 79.4835   3
  -5 -11  11-10.6300 60.9580   2
   5  11 -11 199.352 123.066   3
  -5 -11  12 405.210 214.179   2
   5  11 -12 221.900 146.288   3
  -5 -11  13-59.9434 141.096   2
   5  11 -13 0.50797 96.9980   3
  -5 -11  14 61.3554 123.810   2
   5  11 -14 20.4244 97.9721   3
  -5 -11  15 1110.88 367.762   2
   5  11 -15 1530.76 391.135   3
  -5 -11  16 441.472 233.548   2
   5  11 -16 188.604 122.218   3
   5  11 -17 36.2624 75.7272   3
  -5 -11  17-275.515 181.339   2
   5  11 -18-79.7918 96.3611   3
  -5 -11  18 12.8315 69.4772   2
   5  12  16 426.342 285.295   3
   5  12  15 228.236 176.856   3
   5  12  14 29.5471 94.4598   3
   5  12  13 472.809 297.225   3
   5  12  12 344.197 226.533   3
   5  12  11 455.203 233.488   3
   5  12  10 120.762 163.937   3
   5  12   9 301.191 226.979   3
   5  12   8 681.650 285.570   3
   5  12   7 737.355 292.416   3
   5  12   6 23.0068 117.102   3
   5  12   5 534.282 261.064   3
   5  12   4-0.75518 107.244   3
  -5  12  -4 59.0157 61.8570   3
   5  12   3 481.000 218.097   3
  -5  12  -3 541.039 157.121   3
  -5  12  -2 353.846 123.561   3
   5  12   2 432.813 204.265   3
   5  12   1 407.394 220.751   3
   5  12   0 935.479 299.953   3
   5  12  -1-97.5564 85.3736   3
  -5 -12   2 196.500 106.444   2
   5  12  -2 460.694 224.847   3
  -5 -12   3 1309.19 306.964   2
   5  12  -3 1182.77 335.190   3
  -5 -12   4-151.496 114.036   2
   5  12  -4 64.9933 124.836   3
  -5 -12   5 509.379 208.887   2
   5  12  -5 324.331 195.642   3
  -5 -12   6 207.516 114.553   2
   5  12  -6-15.5256 65.8912   3
  -5 -12   7 207.184 152.524   2
   5  12  -7 382.308 198.791   3
  -5 -12   8 6.91313 54.3830   2
   5  12  -8 266.714 163.407   3
  -5 -12   9 476.475 209.065   2
   5  12  -9 343.545 213.813   3
  -5 -12  10-86.6625 121.033   2
   5  12 -10 54.8573 87.5472   3
  -5 -12  11-38.8435 76.3878   2
   5  12 -11-149.487 127.183   3
  -5 -12  12-150.742 132.629   2
   5  12 -12-193.107 193.820   3
  -5 -12  13 81.4037 90.5371   2
   5  12 -13 246.828 270.892   3
  -5 -12  14 23.1220 99.3134   2
   5  12 -14 84.8528 99.2793   3
  -5 -12  15 125.531 152.086   2
   5  12 -15 140.190 153.554   3
  -5 -12  16 715.913 335.531   2
   5  12 -16 671.516 293.231   3
  -5 -12  17 345.114 286.991   2
   5  12 -17 217.152 187.382   3
   5  12 -18 203.520 212.928   3
   5  13  14-0.26327 81.0985   3
   5  13  13 30.7602 200.799   3
   5  13  12-78.4486 154.385   3
   5  13  11 83.1107 118.783   3
   5  13  10 803.014 335.935   3
   5  13   9 477.330 262.099   3
   5  13   8-123.880 110.702   3
   5  13   7-57.2559 101.434   3
   5  13   6 152.077 173.278   3
   5  13   5-242.730 171.164   3
   5  13   4-28.2920 99.6614   3
  -5  13  -3 1.62859 39.3425   3
   5  13   3 78.4489 112.311   3
  -5  13  -2 217.414 118.645   3
   5  13   2 131.658 112.577   3
  -5  13  -1 98.7545 83.4035   3
   5  13   1-160.351 148.208   3
   5  13   0 299.193 185.866   3
   5  13  -1 324.483 200.813   3
   5  13  -2-73.4571 78.5443   3
  -5 -13   3-55.0423 107.101   2
   5  13  -3-335.885 185.973   3
  -5 -13   4 467.658 208.168   2
   5  13  -4 434.164 227.730   3
  -5 -13   5 87.1675 119.132   2
   5  13  -5 217.906 148.612   3
  -5 -13   6 139.561 169.074   2
   5  13  -6 404.174 239.687   3
  -5 -13   7-169.956 153.693   2
   5  13  -7 618.660 287.149   3
  -5 -13   8-430.896 205.141   2
   5  13  -8-135.981 122.991   3
  -5 -13   9-89.2614 106.211   2
   5  13  -9-86.3619 100.451   3
  -5 -13  10-71.2365 127.503   2
   5  13 -10 83.0973 103.663   3
  -5 -13  11 155.386 162.874   2
   5  13 -11 52.0206 81.8847   3
  -5 -13  12 23.0409 73.2121   2
   5  13 -12-312.934 178.923   3
  -5 -13  13 0.21394 110.108   2
   5  13 -13 73.7874 125.340   3
  -5 -13  14 0.22165 166.553   2
   5  13 -14-145.239 127.712   3
  -5 -13  15 164.738 189.533   2
   5  13 -15 100.022 130.745   3
   5  13 -16 23.2123 125.012   3
   5  13 -17 30.2207 124.402   3
   5  13 -18-129.148 121.223   3
   5  14  11-151.650 181.472   3
   5  14  10 241.840 226.930   3
   5  14   9 307.387 234.106   3
   5  14   8 6.34170 110.068   3
   5  14   7 257.257 205.083   3
   5  14   6 112.860 74.9664   3
   5  14   5 168.337 185.856   3
   5  14   4-197.632 144.921   3
   5  14   3 613.655 269.139   3
   5  14   2-455.626 237.999   3
   5  14   1 522.991 255.557   3
  -5  14   0 75.9789 127.559   3
   5  14   0 87.1265 140.965   3
  -5  14   1 181.474 100.068   3
   5  14  -1 3.71411 126.970   3
   5  14  -2 130.395 175.327   3
   5  14  -3 202.198 182.845   3
  -5 -14   4 83.1105 109.254   2
   5  14  -4-127.281 117.251   3
  -5 -14   5-183.347 137.361   2
   5  14  -5 0.19778 59.1313   3
  -5 -14   6 0.18494 64.6817   2
   5  14  -6 69.3956 113.412   3
  -5 -14   7 279.087 217.706   2
   5  14  -7 100.540 128.264   3
  -5 -14   8 91.6591 142.536   2
   5  14  -8 243.127 198.312   3
  -5 -14   9 310.732 220.947   2
   5  14  -9 300.748 196.810   3
  -5 -14  10-153.720 137.819   2
   5  14 -10-85.0945 147.723   3
  -5 -14  11 96.1991 138.980   2
   5  14 -11-66.9370 94.8703   3
  -5 -14  12-98.3779 118.502   2
   5  14 -12-5.84482 54.5449   3
  -5 -14  13 0.22975 79.3703   2
   5  14 -13 223.924 199.090   3
   5  14 -14-88.8181 105.880   3
   5  14 -15 0.20285 90.7965   3
   5  14 -16-111.282 115.637   3
   5  15   7 216.762 201.650   3
   5  15   6 164.738 197.166   3
   5  15   5 391.789 266.427   3
   5  15   4 375.448 265.454   3
   5  15   3 37.3083 150.386   3
   5  15   2 118.325 156.735   3
   5  15   1 149.535 180.177   3
   5  15   0 97.0767 153.284   3
   5  15  -1 70.4820 117.606   3
  -5  15   2 6.57133 73.3017   3
   5  15  -2 93.4958 132.304   3
   5  15  -3 102.109 139.385   3
   5  15  -4 136.159 144.834   3
   5  15  -5-46.8170 84.6349   3
  -5 -15   6 231.302 134.134   2
   5  15  -6 57.5106 95.7805   3
  -5 -15   7 53.8579 120.051   2
   5  15  -7 48.3880 57.3428   3
  -5 -15   8 212.688 217.686   2
   5  15  -8 110.953 174.242   3
  -5 -15   9 160.252 187.432   2
   5  15  -9-110.213 119.725   3
  -5 -15  10 2.68202 118.247   2
   5  15 -10 6.60041 117.210   3
   5  15 -11 224.635 163.505   3
   5  15 -12-93.9474 110.965   3
   5  15 -13-110.952 117.472   3
   5  16   0-18.2429 76.1967   3
   5  16  -1 62.2529 175.788   3
   5  16  -2 74.9904 163.451   3
   5  16  -3 45.8851 142.325   3
   5  16  -4-161.001 148.153   3
   5  16  -5 108.852 180.804   3
   5  16  -6-163.434 146.954   3
   5  16  -7 16.8526 190.251   3
   5  16  -8 198.260 225.728   3
   5  16  -9 14.4595 121.137   3
   5  16 -10 9.82952 75.5556   3
   6   0  21 11.0402 47.5102   3
   6   0  20 218.806 123.301   3
   6   0  19-26.1145 34.8846   2
   6   0  19 15.2494 49.8876   3
   6   0  18 34.2324 39.7037   2
   6   0  18 23.5121 50.1755   3
   6   0  17 63.8586 37.4572   3
   6   0  16 518.880 154.985   3
   6   0  15-45.5714 85.8300   3
   6   0  14 2978.18 346.565   3
   6   0  13 26.4670 67.4508   3
  -6   0 -12-72.9919 51.9672   1
   6   0  12-22.4780 37.0832   3
  -6   0 -11-19.1575 22.5536   1
   6   0  11 76.4065 33.0541   3
  -6   0 -10 2968.38 206.312   1
   6   0  10 2649.70 294.227   3
  -6   0  -9 29.4937 38.2357   1
   6   0   9 7.57802 38.0330   3
   6   0   8 95.4125 51.1194   3
  -6   0  -7-1.71264 27.4320   2
   6   0   7 13.0448 78.1459   3
  -6   0  -6 1800.31 166.068   2
  -6   0  -6 1898.56 249.302   3
   6   0   6 2031.42 245.581   3
  -6   0  -5-38.4502 42.9332   2
  -6   0  -5-19.8651 29.3893   3
   6   0   5-31.9338 65.8497   3
  -6   0  -4 1702.44 236.258   3
   6   0   4 1726.79 235.875   3
  -6   0  -3-79.2810 65.7845   3
   6   0   3 95.3411 80.8112   3
  -6   0  -2 20099.4 840.761   3
   6   0   2 20816.1 842.932   3
  -6   0  -1 94.3735 83.4057   3
   6   0   1 105.764 105.521   3
  -6   0   0 27400.7 1017.57   3
   6   0   0 27704.5 1009.71   3
   6   0  -1-21.3383 78.1484   3
  -6   0   1 13.4042 68.2720   3
  -6   0   2 14542.8 769.818   3
   6   0  -2 14668.7 763.546   3
  -6   0   3 98.6588 79.9247   3
   6   0  -3-88.9406 138.816   3
  -6   0   4 6312.01 539.150   3
   6   0  -4 5954.45 515.652   3
   6   0  -5-220.957 114.439   3
  -6   0   5-60.7103 70.1705   3
  -6   0   6 24182.2 1102.84   3
   6   0  -6 23731.5 1072.68   3
  -6   0   7 190.190 120.428   3
  -6   0   8 230.738 77.9497   3
  -6   0   9 30.7856 84.6394   3
  -6   0  13-98.6776 135.652   1
  -6   0  14 1387.67 291.834   1
  -6   0  15 26.1710 110.588   1
  -6   0  16 3463.65 558.780   1
  -6   0  17 124.196 158.113   1
  -6   0  18 659.624 244.242   1
  -6   0  19 223.928 150.107   1
  -6   0  20 913.275 358.377   1
  -6   0  21 207.931 180.667   1
  -6   0  22 649.160 292.337   1
  -6   0  23 358.744 229.679   1
  -6   0  24-54.4059 106.039   1
  -6   0  25 0.47930 154.955   1
   6   1  22 71.7149 46.1261   3
   6   1  21 127.432 87.6441   3
   6  -1  20 144.280 85.0007   2
   6   1  20-21.0572 55.2891   3
   6  -1  20 73.3531 66.5778   3
   6  -1  19 221.145 104.699   2
   6  -1  19 310.937 120.348   3
   6   1  19 250.906 147.114   3
   6  -1  18 420.494 133.912   2
   6  -1  18 236.925 101.298   3
   6   1  18 244.942 145.888   3
   6  -1  17 1145.79 214.602   2
   6  -1  17 912.792 189.873   3
   6   1  17 1306.60 252.720   3
   6  -1  16 3.46309 39.7142   3
   6   1  16-74.9982 106.407   3
  -6   1 -15-25.4815 66.4875   1
   6   1  15 39.5988 34.6013   3
   6  -1  15-2.62575 38.4705   3
  -6   1 -14 48.5289 27.4740   1
   6   1  14 86.3798 114.547   3
   6  -1  14 79.2445 43.2953   3
  -6   1 -13 981.915 169.832   1
   6  -1  13 1067.62 174.682   3
   6   1  13 1195.18 238.672   3
  -6   1 -12 2500.88 260.209   1
   6   1  12 2358.06 324.274   3
   6  -1  12 2530.07 274.193   3
  -6   1 -11 1694.20 202.211   1
   6   1  11 1601.27 263.249   3
   6  -1  11 1698.38 220.414   3
  -6   1 -10 8.13730 25.4538   1
   6  -1  10 8.51083 47.6555   3
   6   1  10 105.403 99.4926   3
   6   1   9 1143.02 206.327   3
   6  -1   9 1098.83 177.536   3
  -6   1  -8 1380.07 173.906   2
   6   1   8 1533.57 235.463   3
   6  -1   8 1150.50 175.099   3
  -6   1  -7 11285.4 490.211   2
   6  -1   7 10957.9 536.146   3
   6   1   7 11495.8 644.892   3
  -6   1  -6 540.797 108.878   2
  -6  -1  -6 635.323 72.3381   2
  -6   1  -6 452.511 121.922   3
   6   1   6 488.227 127.974   3
   6  -1   6 625.961 136.310   3
  -6  -1  -5 1549.73 130.133   2
  -6   1  -5 1525.89 185.927   2
   6  -1   5 1628.35 206.541   3
  -6  -1  -5 1629.35 244.401   3
  -6   1  -5 1801.33 219.670   3
   6   1   5 1745.06 253.675   3
  -6   1  -4 49.6422 43.8636   3
  -6  -1  -4-5.75395 34.5906   3
   6  -1   4 47.4716 56.6361   3
   6   1   4 23.5672 52.4109   3
  -6  -1  -3 7488.45 527.312   3
   6   1   3 7968.06 532.149   3
  -6   1  -3 7656.27 481.058   3
   6  -1   3 7298.15 469.763   3
  -6   1  -2 1078.53 189.891   3
  -6  -1  -2 1033.22 196.752   3
   6  -1   2 1273.61 190.718   3
   6   1   2 1238.67 206.476   3
   6   1   1 9179.58 587.522   3
  -6  -1  -1 9390.44 619.520   3
  -6   1  -1 8707.01 540.054   3
   6  -1   1 9084.89 535.238   3
  -6   1   0 1560.06 233.315   3
  -6  -1   0 1756.06 268.146   3
   6  -1   0 1616.44 235.507   3
   6   1   0 1621.43 260.644   3
   6   1  -1-85.9597 106.657   3
   6  -1  -1 0.90559 61.8165   3
  -6  -1   1-85.1387 68.6558   3
  -6   1   1-101.755 79.2585   3
   6  -1  -2 216.745 99.2246   3
  -6  -1   2 409.723 132.401   3
  -6   1   2 225.305 89.2500   3
   6   1  -2 488.393 151.305   3
  -6  -1   3 7826.20 599.052   3
  -6   1   3 7549.54 560.723   3
   6  -1  -3 8613.62 584.979   3
   6   1  -3 8419.19 602.652   3
  -6   1   4 1310.53 229.558   3
  -6  -1   4 1474.36 265.970   3
   6   1  -4 1155.69 223.430   3
  -6   1   5 2555.62 345.454   3
  -6  -1   5 2528.92 349.550   3
   6   1  -5 2697.70 361.202   3
  -6  -1   6 224.929 111.629   3
  -6   1   6 274.275 132.564   3
   6   1  -6 236.784 135.981   3
  -6   1   7 4446.65 493.273   3
  -6  -1   7 5001.53 534.109   3
   6   1  -7 4840.80 511.222   3
  -6  -1   8 3020.06 422.831   3
   6   1  -8 3046.96 415.459   3
  -6   1   8 3209.63 420.519   3
  -6  -1   9 6295.74 616.691   1
  -6   1   9 6332.00 619.110   3
  -6  -1  10 176.582 80.9273   1
  -6  -1  11-120.730 70.3429   1
  -6  -1  12 455.844 227.559   1
  -6  -1  13 1370.78 316.909   1
  -6  -1  14 313.515 210.496   1
  -6  -1  15 46.6804 88.3414   1
  -6  -1  16 287.683 178.515   1
  -6  -1  17 3419.52 542.746   1
  -6   1  17 2694.25 476.201   1
  -6  -1  18 1040.82 324.590   1
  -6   1  18 708.975 277.974   1
  -6  -1  19-88.4848 96.6468   1
  -6   1  19 116.520 81.3636   1
  -6  -1  20 224.301 183.123   1
  -6   1  20 249.684 193.505   1
  -6   1  21 225.474 199.055   1
  -6  -1  21 332.915 217.462   1
  -6   1  22 49.9881 111.594   1
  -6  -1  22 260.294 200.968   1
  -6   1  23 529.368 304.816   1
  -6  -1  23 414.838 260.213   1
  -6   1  24 121.586 172.938   1
  -6  -1  24 100.801 124.941   1
  -6   1  25 162.077 202.899   1
  -6  -1  25-315.779 203.652   1
   6   2  23-90.1818 91.7005   3
   6   2  22 46.1346 63.3289   3
   6   2  21 127.464 150.238   3
   6  -2  20 286.843 131.685   2
   6   2  20 317.562 155.179   3
   6  -2  19 441.070 151.187   2
   6  -2  19 560.177 135.067   3
   6   2  19 614.971 213.895   3
   6  -2  18 92.9379 84.6499   2
   6  -2  18 17.8002 44.5594   3
   6   2  18-42.7703 69.0305   3
   6  -2  17 140.559 90.9369   2
  -6   2 -17-55.8097 60.6599   1
   6  -2  17 47.6948 56.4191   3
   6   2  17 24.5016 109.803   3
  -6   2 -16 178.165 74.1473   1
   6  -2  16 506.374 121.105   3
   6   2  16 281.816 132.441   3
  -6   2 -15 457.845 137.839   1
   6  -2  15 440.520 109.375   3
   6   2  15 510.352 179.379   3
  -6   2 -14 659.160 158.224   1
   6   2  14 778.762 198.652   3
   6  -2  14 541.022 115.130   3
  -6   2 -13 130.694 75.5947   1
   6   2  13 8.95802 65.8253   3
   6  -2  13 88.2599 44.9753   3
  -6   2 -12 801.268 164.390   1
   6   2  12 1020.92 226.871   3
   6  -2  12 989.931 149.217   3
  -6   2 -11 48.5729 46.9190   1
   6   2  11 78.4356 79.0467   3
   6  -2  11 137.849 72.7598   3
  -6   2 -10 1783.36 227.777   1
   6  -2  10 1836.61 195.519   3
   6   2  10 1893.97 287.541   3
   6  -2   9 1453.17 168.114   3
   6   2   9 1665.24 266.985   3
  -6   2  -8 364.450 88.6484   2
   6   2   8 530.536 163.514   3
   6  -2   8 374.255 89.0924   3
  -6   2  -7 284.579 87.2009   2
   6   2   7 224.630 79.7659   3
   6  -2   7 273.846 88.9353   3
  -6   2  -6 2384.88 259.264   2
  -6   2  -6 2262.29 227.666   3
   6   2   6 2616.28 336.501   3
   6  -2   6 2401.49 231.290   3
  -6   2  -5 4560.19 356.899   2
  -6  -2  -5 4702.58 439.438   3
  -6   2  -5 4657.33 337.260   3
   6   2   5 4702.71 440.115   3
   6  -2   5 4909.85 341.469   3
  -6  -2  -4 2259.20 154.482   1
  -6   2  -4 2042.69 224.705   3
  -6  -2  -4 2318.41 301.990   3
   6   2   4 2146.12 290.670   3
   6  -2   4 2029.49 225.833   3
  -6  -2  -3 501.959 83.4489   1
  -6  -2  -3 431.139 131.858   3
  -6   2  -3 360.840 101.282   3
   6  -2   3 428.737 104.546   3
   6   2   3 382.276 131.420   3
  -6  -2  -2 1584.78 177.353   1
  -6  -2  -2 1301.22 237.683   3
  -6   2  -2 1301.82 196.557   3
   6   2   2 1630.24 256.681   3
   6  -2   2 1502.72 209.660   3
  -6  -2  -1 2710.25 242.051   1
  -6   2  -1 2370.96 275.042   3
  -6  -2  -1 2484.75 330.677   3
   6   2   1 2519.66 333.552   3
   6  -2   1 2656.61 280.580   3
  -6  -2   0 6679.42 407.472   1
  -6  -2   0 6783.10 546.474   3
  -6   2   0 5855.98 445.616   3
   6   2   0 6247.55 502.041   3
   6  -2   0 6203.98 444.708   3
  -6  -2   1 109.690 80.1348   1
  -6  -2   1 12.4710 56.5724   3
  -6   2   1 4.32586 36.1757   3
   6   2  -1-99.3943 121.071   3
  -6  -2   2 4776.67 391.806   1
  -6  -2   2 5060.68 494.249   3
  -6   2   2 4511.31 411.188   3
   6   2  -2 4947.96 473.751   3
  -6  -2   3-28.5456 55.1094   1
  -6  -2   3 67.8697 61.1896   3
  -6   2   3 39.8692 55.5448   3
  -6  -2   4 646.855 157.952   1
   6   2  -4 575.302 158.515   3
  -6  -2   4 617.702 190.169   3
  -6   2   4 584.769 163.892   3
  -6  -2   5 4275.91 421.250   1
  -6  -2   5 3509.20 420.640   3
  -6   2   5 3984.46 426.612   3
   6   2  -5 3597.87 439.658   3
  -6  -2   6 2504.54 340.618   1
  -6  -2   6 2763.80 383.645   3
  -6   2   6 2773.25 378.242   3
   6   2  -6 2341.56 347.141   3
  -6  -2   7 2958.05 375.059   1
  -6  -2   7 2661.85 382.679   3
  -6   2   7 2477.33 356.377   3
   6   2  -7 2570.66 381.145   3
  -6  -2   8 1633.72 310.802   1
   6   2  -8 1338.43 281.389   3
  -6   2   8 1635.35 308.419   3
  -6  -2   8 1263.11 269.583   3
  -6  -2   9 6007.20 588.432   1
   6   2  -9 5583.13 583.827   3
  -6   2   9 5494.18 572.375   3
   6   2 -10 213.111 136.378   3
  -6  -2  10 249.512 151.585   1
  -6  -2  11 3939.62 503.729   1
  -6  -2  12 4924.79 571.788   1
  -6  -2  13 54.6118 117.450   1
  -6  -2  14 372.527 182.592   1
  -6  -2  15 993.106 290.175   1
  -6  -2  16 542.478 266.698   1
  -6  -2  17 1257.99 333.424   1
  -6  -2  18 165.293 150.193   1
  -6  -2  19-49.5308 134.902   1
  -6   2  19-291.346 229.158   1
  -6  -2  20 325.209 154.397   1
  -6   2  20-271.657 222.001   1
  -6   2  21-89.6458 75.1883   1
  -6  -2  21 239.868 227.260   1
  -6   2  22 565.847 280.356   1
  -6  -2  22 268.379 215.508   1
  -6   2  23 125.209 166.859   1
  -6  -2  23-122.189 73.9280   1
  -6  -2  24 125.266 187.770   1
  -6   2  24 73.3049 257.648   1
  -6  -2  25-57.3148 106.691   1
  -6   2  25 131.801 214.978   1
   6   3  24 58.5336 122.888   3
   6   3  23 55.3277 110.799   3
   6   3  22 66.1967 63.4807   3
   6  -3  21 150.687 110.675   2
   6   3  21-9.29700 60.3299   3
   6  -3  20 82.3470 105.586   2
   6   3  20-12.0743 64.0459   3
   6  -3  19 555.356 175.426   2
   6   3  19 704.404 229.050   3
   6  -3  18 183.019 105.355   2
   6   3  18 230.574 118.681   3
   6  -3  17 734.730 193.525   2
  -6   3 -17 541.337 167.223   1
   6   3  17 544.212 191.783   3
   6  -3  17 558.414 99.5593   3
  -6   3 -16 1104.07 229.370   1
   6  -3  16 1146.10 129.018   3
   6   3  16 1163.18 280.292   3
  -6   3 -15-55.7474 59.5259   1
   6   3  15-116.120 124.222   3
   6  -3  15 44.2905 32.5344   3
  -6   3 -14 147.338 88.9266   1
   6   3  14 44.3583 82.2568   3
   6  -3  14 18.9525 22.7946   3
  -6   3 -13 383.028 124.547   1
   6   3  13 522.600 166.695   3
   6  -3  13 336.775 62.0480   3
  -6   3 -12 2119.15 286.682   1
   6  -3  12 2013.38 152.245   3
   6   3  12 1984.04 321.638   3
  -6   3 -11 888.807 190.568   1
   6   3  11 902.859 215.078   3
   6  -3  11 852.128 98.1868   3
   6  -3  10 2634.26 179.908   3
   6   3  10 3012.45 388.154   3
  -6   3  -9 2339.10 290.163   2
   6   3   9 2354.88 336.487   3
   6  -3   9 2474.72 180.842   3
  -6   3  -8 4298.84 388.272   2
   6   3   8 4937.27 489.503   3
   6  -3   8 4232.30 250.185   3
  -6   3  -7 372.029 112.060   2
   6   3   7 179.710 99.5216   3
   6  -3   7 324.573 74.5697   3
  -6   3  -6 1529.31 233.082   2
  -6   3  -6 1567.29 167.441   3
   6   3   6 1639.49 273.510   3
   6  -3   6 1388.66 160.663   3
  -6   3  -5 1324.49 213.347   2
   6   3   5 1101.37 215.950   3
  -6   3  -5 1154.97 153.780   3
  -6   3  -4 120.038 73.0980   2
   6   3   4 124.191 91.3147   3
  -6  -3  -4 103.568 58.7876   3
  -6   3  -4 53.2655 25.5469   3
  -6  -3  -3 170.190 51.9862   1
  -6  -3  -3 219.292 88.5760   3
   6   3   3 292.385 142.668   3
  -6   3  -3 229.914 66.5568   3
  -6  -3  -2 4527.54 286.294   1
  -6   3  -2 4228.56 336.136   3
  -6  -3  -2 4443.98 454.796   3
   6   3   2 4369.04 448.444   3
  -6  -3  -1 5321.77 349.755   1
   6   3   1 5290.05 483.935   3
  -6  -3  -1 5404.77 512.408   3
  -6   3  -1 5447.98 401.015   3
  -6  -3   0 1018.68 164.033   1
  -6  -3   0 1187.76 243.471   3
  -6   3   0 914.588 161.868   3
   6   3   0 1031.48 219.803   3
  -6  -3   1 445.329 117.755   1
  -6  -3   1 404.282 144.469   3
  -6   3   1 626.783 153.215   3
   6   3  -1 474.973 166.603   3
  -6  -3   2 286.187 123.282   1
  -6  -3   2 59.2450 56.0570   3
   6   3  -2 34.3275 67.4419   3
  -6   3   2 182.412 89.2021   3
  -6  -3   3 5655.83 445.443   1
  -6  -3   3 5578.99 535.430   3
   6   3  -3 5286.91 518.169   3
  -6   3   3 5896.36 496.989   3
  -6  -3   4 247.906 118.070   1
   6   3  -4 101.156 116.808   3
  -6   3   4 225.348 104.197   3
  -6  -3   5 905.722 208.182   1
  -6  -3   5 857.297 218.539   3
  -6   3   5 673.772 176.531   3
   6   3  -5 629.720 185.945   3
  -6  -3   6 1133.98 232.367   1
  -6   3   6 1072.63 233.262   3
   6   3  -6 1218.98 267.625   3
  -6  -3   6 1091.69 263.676   3
  -6  -3   7 3160.71 408.092   1
  -6  -3   7 3261.37 433.360   3
   6   3  -7 3277.58 429.354   3
  -6   3   7 3182.46 415.142   3
  -6  -3   8 1988.37 327.807   1
   6   3  -8 1879.24 329.941   3
  -6   3   8 1880.09 328.000   3
  -6  -3   9 95.1289 145.763   1
   6   3  -9 84.9965 88.7551   3
   6   3 -10 1443.53 308.351   3
  -6  -3  10 1775.60 330.738   1
   6   3 -11-77.6024 133.385   3
  -6  -3  11-4.69562 100.925   1
   6   3 -12-131.788 125.137   3
  -6  -3  12 299.457 153.655   1
  -6  -3  13 390.593 166.778   1
  -6  -3  14 303.200 181.566   1
  -6  -3  15 420.772 207.168   1
  -6  -3  16 283.364 186.891   1
  -6  -3  17 244.314 193.852   1
  -6  -3  18 1937.13 433.165   1
  -6  -3  19 291.516 186.623   1
  -6  -3  20 368.362 185.653   1
  -6   3  21 17.0203 81.0691   1
  -6  -3  21 145.358 121.452   1
  -6  -3  22 36.5631 87.1141   1
  -6   3  22 112.512 159.359   1
  -6   3  23 136.091 154.276   1
  -6  -3  23 367.546 246.654   1
  -6  -3  24 365.409 277.849   1
  -6   3  24 461.956 330.640   1
  -6   3  25 107.116 223.330   1
  -6  -3  25 10.1300 238.766   1
   6   4  25 69.6989 61.6741   3
   6   4  24 20.9836 91.2898   3
   6   4  23 375.718 209.396   3
   6  -4  22 48.7993 112.298   2
   6   4  22 50.4464 113.882   3
   6  -4  21-72.7928 80.1824   2
   6   4  21 223.402 145.485   3
   6  -4  20 757.996 222.898   2
   6   4  20 465.330 197.602   3
   6  -4  19 1128.76 270.101   2
   6   4  19 1392.09 345.943   3
   6  -4  18 29.9508 79.6987   2
   6   4  18 232.758 146.541   3
   6   4  17 207.692 140.971   3
   6   4  16 623.215 207.175   3
  -6   4 -16 535.235 172.060   1
   6   4  15 2014.82 381.289   3
  -6   4 -15 1716.69 300.925   1
   6   4  14 123.171 149.803   3
  -6   4 -14 108.419 83.4170   1
   6   4  13 335.195 179.099   3
  -6   4 -13 493.174 159.442   1
   6   4  12 704.576 211.112   3
  -6   4 -12 752.413 189.266   1
   6   4  11 687.049 197.540   3
   6   4  10 1536.19 301.364   3
  -6   4  -9 2592.30 327.725   2
   6   4   9 2926.33 400.018   3
  -6   4  -8 214.176 102.625   2
   6   4   8 47.1034 64.0069   3
  -6   4  -7 1921.68 283.901   2
   6   4   7 1989.11 328.748   3
  -6   4  -6 636.726 167.738   2
   6   4   6 504.269 185.262   3
  -6   4  -6 493.478 84.5548   3
  -6   4  -5 4420.54 423.357   2
  -6   4  -5 4324.76 272.491   3
   6   4   5 4456.22 477.936   3
  -6   4  -4 2228.12 300.321   2
  -6  -4  -4 2202.68 147.869   2
  -6  -4  -4 2288.13 334.774   3
  -6   4  -4 2239.12 213.644   3
   6   4   4 2366.03 339.111   3
  -6  -4  -3 1018.70 123.086   2
  -6   4  -3 1012.59 159.354   3
  -6  -4  -3 826.021 189.745   3
   6   4   3 997.612 249.736   3
  -6  -4  -2-50.3143 76.3693   3
   6   4   2-26.1903 78.5220   3
  -6   4  -2 13.8231 23.0642   3
  -6  -4  -1 2777.43 259.791   1
  -6  -4  -1 3189.83 401.796   3
  -6   4  -1 2658.87 273.409   3
   6   4   1 2784.47 375.231   3
  -6  -4   0 1892.02 225.517   1
  -6  -4   0 1890.89 323.705   3
  -6   4   0 1821.95 245.888   3
   6   4   0 2191.20 334.149   3
  -6  -4   1 232.900 96.1306   1
  -6  -4   1 162.327 119.867   3
  -6   4   1 328.954 116.865   3
   6   4  -1 136.117 90.8144   3
  -6  -4   2 169.453 81.0704   1
  -6  -4   2 219.294 116.375   3
  -6   4   2 196.579 87.7047   3
   6   4  -2 84.9824 120.004   3
  -6  -4   3 431.180 133.274   1
  -6  -4   3 400.546 158.670   3
  -6   4   3 286.227 107.478   3
   6   4  -3 398.960 156.871   3
  -6  -4   4 597.186 170.140   1
  -6  -4   4 510.619 166.259   3
  -6   4   4 339.823 113.244   3
   6   4  -4 369.791 165.542   3
  -6  -4   5 3797.00 404.739   1
   6   4  -5 3678.28 453.314   3
  -6  -4   5 3430.40 441.407   3
  -6   4   5 3904.45 436.606   3
   6   4  -6 52.8481 90.0519   3
  -6   4   6 197.151 99.1727   3
  -6  -4   7-79.4546 102.422   1
   6   4  -7 112.218 86.0076   3
  -6   4   7-83.7804 47.0093   3
  -6  -4   8 42.1331 97.6661   1
  -6   4   8 35.3754 61.8645   3
  -6  -4   9 1188.29 257.840   1
   6   4  -9 1079.41 260.445   3
  -6  -4  10-270.033 195.481   1
   6   4 -10 81.1710 56.9960   3
  -6  -4  11 555.874 195.254   1
   6   4 -11 517.685 184.490   3
   6   4 -12 702.853 216.541   3
  -6  -4  12 1009.69 259.281   1
   6   4 -13-141.714 151.250   3
  -6  -4  13-66.3273 71.1663   1
  -6  -4  14 291.012 155.870   1
  -6  -4  15-63.0069 141.769   1
  -6  -4  16-10.3107 121.994   1
  -6  -4  17 3384.16 541.169   1
  -6  -4  18 96.1805 114.483   1
  -6  -4  19 340.138 187.828   1
  -6  -4  20 269.937 169.849   1
  -6  -4  21 591.577 286.030   1
  -6  -4  22-18.1416 131.210   1
  -6  -4  23 566.171 293.492   1
  -6   4  23 284.462 242.482   1
  -6   4  24 4.23150 135.236   1
  -6  -4  24-0.23400 98.5523   1
  -6   4  25 106.629 222.887   1
   6   5  26-81.5804 105.376   3
   6   5  25 39.5082 174.480   3
   6   5  24-154.248 156.547   3
   6   5  23-19.2364 66.3062   3
   6  -5  22 530.589 215.408   2
   6   5  22 474.344 222.102   3
   6  -5  21 59.6336 94.6975   2
   6   5  21 17.4032 61.0562   3
   6  -5  20 116.241 121.262   2
   6   5  20-67.2400 116.921   3
   6  -5  19 120.297 104.645   2
   6   5  19 158.197 128.043   3
   6   5  18 2255.31 452.570   3
   6   5  17-218.646 149.431   3
   6   5  16 1611.13 370.292   3
   6   5  15 17.8070 62.1421   3
   6   5  14 235.154 132.411   3
   6   5  13 326.438 242.993   3
  -6   5 -13 132.419 99.6394   1
  -6   5 -12 2106.78 333.487   1
   6   5  12 2684.85 439.096   3
   6   5  11 96.0115 93.7888   3
  -6   5 -10 40.5856 42.5011   2
   6   5  10 174.414 69.7009   3
  -6   5  -9 1631.69 282.392   2
   6   5   9 2694.97 407.856   3
  -6   5  -8 623.882 174.591   2
   6   5   8 749.768 225.224   3
  -6   5  -7 506.583 157.754   2
   6   5   7 900.105 238.059   3
  -6   5  -6 6320.04 551.578   2
  -6   5  -6 8720.83 281.125   3
   6   5   6 9183.68 740.039   3
  -6   5  -5 3224.79 389.772   2
   6   5   5 4436.24 496.532   3
  -6   5  -5 3863.03 235.943   3
  -6  -5  -4 695.563 101.203   2
  -6   5  -4 489.719 148.552   2
   6   5   4 597.681 193.234   3
  -6   5  -4 730.136 121.799   3
  -6  -5  -3 208.284 64.7380   2
  -6   5  -3 82.0026 66.6289   2
   6   5   3 125.788 65.6639   3
  -6  -5  -3 152.914 86.3679   3
  -6   5  -3 184.885 61.4445   3
  -6  -5  -2 3205.02 267.349   2
  -6  -5  -2 3290.17 425.975   3
   6   5   2 3294.04 430.277   3
  -6   5  -2 2805.92 269.919   3
  -6  -5  -1 1148.92 172.991   2
  -6  -5  -1 1138.70 265.846   3
  -6   5  -1 958.301 172.195   3
   6   5   1 1256.73 249.132   3
  -6  -5   0 721.636 215.443   3
  -6   5   0 697.997 140.230   3
   6   5   0 1070.29 254.199   3
  -6  -5   1 543.980 195.943   3
   6   5  -1 524.729 174.467   3
  -6   5   1 402.255 125.918   3
  -6  -5   2 1950.39 249.022   1
  -6  -5   2 2170.82 360.363   3
   6   5  -2 2434.48 367.851   3
  -6   5   2 2172.02 291.612   3
  -6  -5   3-73.6813 132.898   1
  -6   5   3 127.639 89.5081   3
   6   5  -3 51.0586 87.8754   3
  -6  -5   4 1018.07 188.688   1
   6   5  -4 1087.47 250.824   3
  -6   5   4 1275.13 244.766   3
  -6  -5   5 636.103 179.808   1
  -6   5   5 657.766 189.087   3
   6   5  -5 705.640 210.500   3
  -6  -5   6 626.499 188.724   1
  -6   5   6 773.588 214.260   3
   6   5  -6 639.842 191.870   3
  -6  -5   7 639.593 192.085   1
  -6   5   7 711.820 205.151   3
   6   5  -7 496.025 187.261   3
  -6  -5   8 4404.57 484.090   1
   6   5  -8 4453.63 539.751   3
  -6  -5   9 269.550 144.745   1
   6   5  -9 58.3355 88.9507   3
  -6  -5  10 95.9759 114.104   1
   6   5 -10 33.5488 63.9747   3
  -6  -5  11 1149.93 304.084   1
   6   5 -11 986.311 272.176   3
  -6  -5  12 2029.75 369.394   1
   6   5 -12 1961.77 371.180   3
   6   5 -13 310.597 144.361   3
  -6  -5  13 446.122 190.334   1
   6   5 -14 293.537 144.640   3
  -6  -5  14 376.038 176.154   1
  -6  -5  15 307.457 170.151   1
  -6  -5  16 4.74109 62.0103   1
  -6  -5  17-36.2732 125.438   1
  -6  -5  18 906.949 294.985   1
  -6  -5  19 194.781 139.284   1
  -6  -5  20 635.958 279.809   1
  -6  -5  21 172.225 192.652   1
  -6  -5  22 68.9260 115.203   1
  -6  -5  23 13.7413 70.0368   1
  -6   5  24 579.160 379.617   1
  -6  -5  24 159.116 160.243   1
   6   6  26 92.7337 150.735   3
   6   6  25 374.057 241.084   3
   6   6  24 57.4007 108.645   3
   6   6  23-138.705 130.158   3
   6  -6  22-52.2143 81.5885   2
   6   6  22 32.1282 55.3040   3
   6  -6  21 58.9095 67.8285   2
   6   6  21 129.500 139.008   3
   6   6  20-7.95457 61.1501   3
   6   6  19 188.256 148.318   3
   6   6  18 137.411 129.735   3
   6   6  17 360.136 223.443   3
   6   6  16-146.916 185.103   3
   6   6  15 1527.26 363.517   3
   6   6  14 145.540 89.5379   3
   6   6  13 3074.36 508.500   3
   6   6  12 109.698 146.373   3
   6   6  11 2498.20 436.388   3
   6   6  10 199.637 137.570   3
   6   6   9 2343.36 414.589   3
  -6   6  -8 511.506 167.049   2
   6   6   8 565.081 198.438   3
  -6   6  -7 399.582 151.700   2
   6   6   7 173.258 120.522   3
  -6   6  -6 165.291 72.2284   2
   6   6   6 337.726 176.791   3
  -6   6  -5 5623.67 544.297   2
   6   6   5 5740.77 603.839   3
  -6   6  -5 5098.18 257.002   3
  -6   6  -4 55.4844 70.1626   2
   6   6   4 76.4134 85.3116   3
  -6   6  -4 72.5020 45.5776   3
  -6  -6  -3 142.433 59.4299   2
  -6   6  -3 150.906 86.3687   2
   6   6   3 79.7327 114.596   3
  -6   6  -3 129.053 56.7424   3
  -6  -6  -2 243.452 91.2663   2
  -6   6  -2 261.880 117.202   2
   6   6   2 108.152 102.906   3
  -6   6  -2 246.623 84.1092   3
  -6  -6  -1 1220.44 187.631   2
   6   6   1 1268.62 269.607   3
  -6   6  -1 1129.07 186.588   3
  -6  -6   0 3457.47 335.789   2
   6   6   0 2705.10 307.987   1
   6   6   0 3563.76 462.588   3
  -6   6   0 3143.41 332.035   3
  -6  -6   1 2936.40 325.819   2
   6   6  -1 2076.88 286.963   1
   6   6  -1 2993.51 426.163   3
  -6   6   1 2802.03 328.634   3
  -6   6   2 139.033 74.0978   3
   6   6  -2 148.108 125.824   3
  -6   6   3 83.7742 54.5445   3
   6   6  -3 11.4813 105.676   3
  -6   6   4 458.408 163.648   3
   6   6  -4 172.274 121.963   3
  -6  -6   5 244.582 73.5706   1
  -6   6   5 200.540 109.796   3
   6   6  -5 264.824 111.372   3
  -6  -6   6 24.0986 53.4566   1
   6   6  -6 82.8311 65.6486   3
  -6  -6   7 839.048 204.516   1
   6   6  -7 943.669 250.959   3
  -6  -6   8-13.6321 120.809   1
   6   6  -8-77.6586 96.4946   3
  -6  -6   9 15.7179 113.857   1
   6   6  -9 501.132 206.450   3
  -6  -6  10 737.867 169.160   1
   6   6 -10 1085.79 284.528   3
  -6  -6  11 1666.09 341.587   1
   6   6 -11 1887.35 374.184   3
  -6  -6  12 571.123 184.473   1
   6   6 -12 853.502 255.959   3
  -6  -6  13 303.834 120.344   1
   6   6 -13 60.8634 120.690   3
   6   6 -14-51.0136 95.6951   3
  -6  -6  14-36.3133 118.840   1
   6   6 -15 1162.08 296.868   3
  -6  -6  15 1780.78 384.747   1
  -6  -6  16-152.371 158.770   1
  -6  -6  17 540.425 226.925   1
  -6  -6  18 59.9718 101.750   1
  -6  -6  19 243.053 64.2026   1
  -6  -6  20 133.068 145.855   1
  -6  -6  21 433.607 216.614   1
  -6  -6  22-16.1911 77.3274   1
  -6  -6  23-229.928 175.431   1
   6   7  25-232.109 177.511   3
   6   7  24 4.74599 65.2600   3
   6   7  23 67.5131 144.133   3
   6   7  22 3.79918 139.312   3
   6   7  21 43.0888 81.6437   3
   6   7  20-25.1961 74.4773   3
   6   7  19 170.391 213.203   3
   6   7  18 560.060 272.840   3
   6   7  17 514.294 199.202   3
   6   7  16 490.538 209.139   3
   6   7  15 119.565 107.374   3
   6   7  14 181.063 155.947   3
   6   7  13 245.098 140.156   3
   6   7  12 1107.09 291.000   3
   6   7  11 1818.01 388.273   3
   6   7  10 92.8304 92.5732   3
   6   7   9 311.601 177.577   3
   6   7   8 1388.59 332.406   3
   6   7   7 622.319 106.422   1
   6   7   7 659.184 208.501   3
   6   7   6 2693.86 227.126   1
   6   7   6 4427.29 554.085   3
   6   7   5 562.137 112.960   1
   6   7   5 831.219 257.021   3
  -6   7  -5 623.172 89.2540   3
   6   7   4 1718.54 215.790   1
  -6   7  -4 2155.82 202.102   3
   6   7   4 2387.48 398.000   3
  -6  -7  -3 96.4280 72.1242   2
   6   7   3 84.8980 74.4171   1
   6   7   3 20.5973 108.638   3
  -6   7  -3 32.7346 38.2802   3
  -6  -7  -2 1487.81 216.419   2
   6   7   2 1135.08 209.161   1
   6   7   2 1371.72 305.448   3
  -6   7  -2 1261.12 185.492   3
  -6  -7  -1 277.123 91.0923   2
   6   7   1 436.556 151.038   1
   6   7   1 138.355 53.1109   3
  -6   7  -1 288.662 104.756   3
   6   7   0 957.866 217.578   1
  -6  -7   0 883.088 182.594   2
   6   7   0 889.813 276.485   3
  -6   7   0 682.520 144.412   3
  -6   7   1 103.108 49.0527   3
  -6  -7   1 151.956 77.9461   2
   6   7  -1-34.3936 67.6127   3
  -6   7   2 4734.57 470.075   3
  -6  -7   2 5565.72 487.384   2
   6   7  -2 5280.76 587.183   3
   6   7  -2 4140.34 451.838   1
  -6  -7   3 3565.72 402.680   2
   6   7  -3 2853.61 388.368   1
   6   7  -3 3117.79 453.109   3
   6   7  -4 632.455 206.865   1
  -6  -7   4 326.827 129.136   2
   6   7  -4 528.179 166.211   3
   6   7  -5 1868.08 336.504   1
   6   7  -5 2469.33 409.649   3
   6   7  -6 603.716 196.713   1
   6   7  -6 362.042 160.559   3
   6   7  -7 649.822 207.725   3
   6   7  -8 1433.49 328.077   3
  -6  -7   9 607.367 189.807   1
   6   7  -9 568.334 189.364   3
  -6  -7  10-228.315 171.497   1
   6   7 -10 119.734 114.997   3
  -6  -7  11 143.848 63.2978   1
   6   7 -11 355.240 146.335   3
  -6  -7  12 6195.99 678.352   1
   6   7 -12 6453.19 713.755   3
  -6  -7  13 2644.88 459.676   1
   6   7 -13 2578.35 452.436   3
  -6  -7  14 446.910 124.402   1
   6   7 -14 437.253 202.730   3
   6   7 -15-111.378 126.084   3
  -6  -7  15-221.876 148.964   1
   6   7 -16-119.513 146.789   3
  -6  -7  16-140.900 179.506   1
  -6  -7  17 22.2780 204.837   1
  -6  -7  18 1151.84 367.010   1
  -6  -7  19-102.106 123.566   1
  -6  -7  20 34.2993 72.7847   1
  -6  -7  21-333.430 202.410   1
  -6  -7  22-188.671 161.547   1
   6   8  23 0.24735 110.943   3
   6   8  22-170.835 151.816   3
   6   8  21 117.055 119.311   3
   6   8  20 185.398 172.071   3
   6   8  19 155.002 217.278   3
   6   8  18 68.7655 106.306   3
   6   8  17 24.5074 68.3974   3
   6   8  16 345.113 211.478   3
   6   8  15 313.979 174.545   3
   6   8  14 370.184 157.412   3
   6   8  13 26.9071 74.4897   3
   6   8  12-113.749 208.446   3
   6   8  11-47.9943 107.929   3
   6   8  10 671.403 88.1937   1
   6   8  10 2000.64 396.541   3
   6   8   9 54.6000 32.7624   1
   6   8   9 79.0917 97.0432   3
   6   8   8 243.327 71.1565   1
   6   8   8 526.020 198.247   3
   6   8   7 454.729 103.758   1
   6   8   7 543.555 205.387   3
   6   8   6 487.481 110.399   1
   6   8   6 730.930 238.959   3
   6   8   5 62.0951 59.4676   1
   6   8   5-97.5630 84.3981   3
  -6   8  -5 138.493 40.8231   3
   6   8   4 1020.30 184.947   1
  -6   8  -4 1015.43 146.130   3
   6   8   4 1475.89 334.467   3
   6   8   3 5636.42 442.817   1
   6   8   3 7557.74 731.787   3
  -6   8  -3 6239.12 402.735   3
  -6  -8  -2 652.401 151.754   2
   6   8   2 443.334 141.843   1
   6   8   2 417.655 167.902   3
  -6   8  -2 639.546 147.546   3
  -6  -8  -1 35.8335 39.2422   2
  -6   8  -1 119.067 72.8462   3
   6   8   1 5.09359 28.3639   1
  -6  -8   0 2196.80 308.966   2
   6   8   0 1521.86 262.988   1
   6   8   0 2469.08 425.925   3
  -6   8   0 2325.50 303.501   3
   6   8  -1 524.344 162.689   1
  -6  -8   1 649.543 172.193   2
   6   8  -1 676.809 224.998   3
   6   8  -2 301.101 123.105   1
  -6  -8   2 439.393 148.400   2
   6   8  -2 232.050 128.369   3
   6   8  -3 441.369 171.327   1
  -6  -8   3 404.199 139.318   2
   6   8  -3 202.695 115.132   3
   6   8  -4 227.475 160.039   1
  -6  -8   4-5.64274 77.3028   2
   6   8  -4 200.562 149.734   3
  -6  -8   5 514.470 168.730   2
   6   8  -5 462.765 195.616   3
  -6  -8   6 1118.83 263.322   2
   6   8  -6 1191.66 307.488   3
  -6  -8   7 67.5356 76.0895   2
   6   8  -7-135.979 138.556   3
   6   8  -8 140.966 122.670   3
   6   8  -9 2223.58 427.597   3
   6   8 -10 1812.12 389.562   3
   6   8 -11 1153.38 298.151   3
   6   8 -12 3243.94 503.614   3
   6   8 -13 884.272 282.574   3
   6   8 -14 812.288 265.263   3
   6   8 -15 86.1076 116.635   3
   6   8 -16 472.023 218.035   3
   6   8 -17-181.103 137.564   3
   6   9  22-0.25815 140.431   3
   6   9  21 32.8715 83.0786   3
   6   9  20 43.3804 76.1880   3
   6   9  19-44.6812 90.2925   3
   6   9  18 0.22931 130.209   3
   6   9  17 431.707 259.170   3
   6   9  16 16.9602 118.812   3
   6   9  15 35.2740 109.441   3
   6   9  14-29.9789 121.489   3
   6   9  13 498.510 206.679   3
   6   9  12 90.6788 77.4056   3
   6   9  11 175.120 150.582   3
   6   9  10 192.539 135.677   3
   6   9   9 717.937 295.337   3
   6   9   8 157.054 158.828   3
   6   9   7 469.164 104.550   1
   6   9   7 928.106 283.410   3
   6   9   6-49.4650 72.2871   1
   6   9   6-59.1164 140.293   3
   6   9   5 86.2551 26.7377   1
   6   9   5 422.319 207.256   3
  -6   9  -5 262.260 65.4018   3
  -6   9  -5 358.898 76.4460   3
   6   9   4 57.8047 63.1353   1
   6   9   4 211.951 142.321   3
  -6   9  -4 144.289 48.6652   3
   6   9   3 487.288 130.555   1
   6   9   3 621.465 220.946   3
  -6   9  -3 761.207 152.362   3
  -6   9  -2 47.7316 29.1249   3
   6   9   2-17.4409 83.4693   3
   6   9   2 43.1530 34.6911   1
  -6  -9  -1 3290.07 381.851   2
   6   9   1 2378.68 337.995   1
   6   9   1 3299.20 498.792   3
   6   9   0 20.9519 37.3943   1
  -6  -9   0 101.019 102.350   2
   6   9   0 192.768 170.877   3
   6   9  -1 793.569 211.672   1
  -6  -9   1 964.276 222.976   2
   6   9  -1 838.739 264.171   3
   6   9  -2 106.495 88.8786   1
  -6  -9   2 244.969 132.100   2
   6   9  -2 190.520 136.834   3
  -6  -9   3 4071.56 487.820   2
   6   9  -3 3761.85 547.828   3
  -6  -9   4 5.71172 50.7855   2
   6   9  -4 85.0282 81.5674   3
  -6  -9   5 503.283 188.799   2
   6   9  -5 34.1232 122.912   3
  -6  -9   6 1164.06 275.048   2
   6   9  -6 1130.60 309.813   3
  -6  -9   7 2182.64 381.681   2
   6   9  -7 2163.85 481.375   3
  -6  -9   8 163.786 108.224   2
   6   9  -8 92.3628 109.825   3
  -6  -9   9 546.351 206.109   2
   6   9  -9 528.685 214.814   3
  -6  -9  10 784.529 238.266   2
   6   9 -10-119.227 143.181   3
  -6  -9  11-281.228 157.332   2
   6   9 -11-115.671 131.314   3
  -6  -9  12 335.314 202.019   2
   6   9 -12 404.128 202.288   3
  -6  -9  13 1423.12 356.568   2
   6   9 -13 1687.29 382.866   3
  -6  -9  14 92.4353 66.9711   2
   6   9 -14 181.762 151.667   3
   6   9 -15 178.020 151.433   3
   6   9 -16 62.6665 128.884   3
   6   9 -17 305.345 186.685   3
   6  10  20 446.115 292.345   3
   6  10  19-79.3893 114.093   3
   6  10  18 0.24566 113.273   3
   6  10  17-134.203 130.034   3
   6  10  16 207.455 185.628   3
   6  10  15 77.1919 85.3198   3
   6  10  14-129.837 155.666   3
   6  10  13 236.491 110.986   3
   6  10  12 13.2213 86.2649   3
   6  10  11 637.471 268.793   3
   6  10  10 325.426 239.101   3
   6  10   9-37.7587 125.134   3
   6  10   8 368.264 221.879   3
   6  10   7 10.7512 101.777   3
   6  10   6 47.5993 87.3459   3
   6  10   5 98.5148 98.0619   3
  -6  10  -5 140.686 43.5143   3
   6  10   4-3.04932 99.6230   3
   6  10   4 20.8240 48.8082   1
  -6  10  -3 20.7518 25.1954   3
   6  10   3 8.88754 96.9852   3
   6  10   3-49.5235 59.1287   1
   6  10   2 89.1047 74.4031   3
   6  10   2-122.754 99.5211   1
  -6 -10  -1 665.904 182.716   2
   6  10   1 266.427 123.187   1
   6  10   1 404.249 190.828   3
   6  10   0 1372.05 283.182   1
  -6 -10   0 1825.60 306.635   2
   6  10   0 1847.25 422.415   3
  -6 -10   1 1479.69 294.611   2
   6  10  -1 1350.49 350.376   3
  -6 -10   2 3255.70 449.100   2
   6  10  -2 3235.70 522.000   3
  -6 -10   3 123.926 124.055   2
   6  10  -3 487.760 261.882   3
  -6 -10   4 421.417 168.001   2
   6  10  -4 781.096 266.292   3
  -6 -10   5 524.812 202.167   2
   6  10  -5 373.269 175.299   3
  -6 -10   6 1567.83 336.819   2
   6  10  -6 1606.65 372.896   3
  -6 -10   7 98.7007 97.2616   2
   6  10  -7 70.1982 109.248   3
  -6 -10   8-13.4006 102.673   2
   6  10  -8-35.8376 71.6183   3
  -6 -10   9 1.39465 100.481   2
   6  10  -9-36.9760 87.3642   3
  -6 -10  10 207.536 102.759   2
   6  10 -10 16.2452 135.546   3
  -6 -10  11 35.7600 66.1061   2
   6  10 -11-310.452 172.637   3
  -6 -10  12 6.81845 119.432   2
   6  10 -12 2.61097 88.7866   3
  -6 -10  13-20.4545 66.8941   2
   6  10 -13 150.778 156.990   3
  -6 -10  14 309.250 212.207   2
   6  10 -14 131.300 110.040   3
  -6 -10  15 204.428 188.793   2
   6  10 -15-266.538 113.195   3
  -6 -10  16 543.794 265.383   2
   6  10 -16 697.416 267.499   3
   6  10 -17 298.517 202.253   3
  -6 -10  17 418.359 266.277   2
  -6 -10  18-162.203 146.090   2
   6  10 -18 2.92298 56.5267   3
  -6 -10  19 0.22955 69.7630   2
   6  11  17-106.731 94.0978   3
   6  11  16 73.9263 159.020   3
   6  11  15 138.697 216.629   3
   6  11  14 86.7004 128.956   3
   6  11  13 28.3118 86.8627   3
   6  11  12 108.906 128.286   3
   6  11  11 262.424 188.037   3
   6  11  10 844.751 305.047   3
   6  11   9-96.8628 122.035   3
   6  11   8 414.326 214.779   3
   6  11   7 221.745 156.060   3
   6  11   6 571.254 242.047   3
   6  11   5 121.068 136.207   3
   6  11   4 136.108 137.540   3
  -6  11  -4 73.0339 66.7454   3
   6  11   3 491.218 250.141   3
   6  11   2 13.5571 110.252   3
   6  11   1 301.606 183.851   3
  -6 -11   0 199.797 113.616   2
   6  11   0 116.032 99.9310   3
  -6 -11   1 118.081 100.695   2
   6  11  -1-152.236 119.486   3
  -6 -11   2 1293.89 286.467   2
   6  11  -2 887.555 279.071   3
  -6 -11   3 177.300 132.267   2
   6  11  -3 249.544 148.053   3
  -6 -11   4 1119.33 281.460   2
   6  11  -4 1057.90 310.396   3
  -6 -11   5 444.903 172.919   2
   6  11  -5 347.414 191.735   3
  -6 -11   6 245.582 143.118   2
   6  11  -6 111.047 121.603   3
  -6 -11   7-73.7685 103.001   2
   6  11  -7-119.807 147.763   3
  -6 -11   8 251.032 153.447   2
   6  11  -8 301.649 205.095   3
  -6 -11   9 688.690 256.474   2
   6  11  -9 119.045 90.1451   3
  -6 -11  10 22.7346 88.9464   2
   6  11 -10 71.0182 97.7463   3
  -6 -11  11-35.8956 76.5451   2
   6  11 -11-167.598 136.133   3
  -6 -11  12-60.9986 105.619   2
   6  11 -12 39.7378 86.6652   3
  -6 -11  13 423.625 237.955   2
   6  11 -13 188.142 156.295   3
  -6 -11  14 92.6592 140.458   2
   6  11 -14 149.329 164.209   3
  -6 -11  15 91.8351 134.896   2
   6  11 -15 0.19234 83.5537   3
  -6 -11  16 297.199 228.533   2
   6  11 -16 2.93661 91.2173   3
   6  11 -17 159.901 159.860   3
  -6 -11  17 6.78218 86.9655   2
   6  11 -18-93.0113 109.410   3
   6  12  15 437.197 299.133   3
   6  12  14 249.114 373.567   3
   6  12  13-78.0543 116.975   3
   6  12  12-46.1707 99.5772   3
   6  12  11 115.386 237.271   3
   6  12  10 618.028 234.758   3
   6  12   9 651.104 268.203   3
   6  12   8-78.4943 93.3446   3
   6  12   7 129.390 148.572   3
   6  12   6 169.172 171.973   3
   6  12   5 1387.60 397.387   3
   6  12   4-86.3686 102.454   3
   6  12   3-135.753 174.123   3
   6  12   2 458.551 218.675   3
   6  12   1 21.0104 109.816   3
   6  12   0-243.719 162.846   3
  -6 -12   1 1122.52 285.062   2
   6  12  -1 990.846 320.737   3
  -6 -12   2 82.3062 71.4895   2
   6  12  -2 140.029 133.863   3
  -6 -12   3-143.794 102.705   2
   6  12  -3 106.196 138.697   3
  -6 -12   4 55.5697 95.7676   2
   6  12  -4-69.8461 126.402   3
  -6 -12   5 435.908 189.461   2
   6  12  -5 534.843 225.956   3
  -6 -12   6 74.1661 66.5115   2
   6  12  -6 252.083 181.055   3
  -6 -12   7 203.765 144.221   2
   6  12  -7 358.801 223.906   3
  -6 -12   8-84.4922 134.826   2
   6  12  -8 67.3087 64.3429   3
  -6 -12   9 82.1063 119.889   2
   6  12  -9 96.9142 84.9837   3
  -6 -12  10 0.74711 100.323   2
   6  12 -10 225.860 189.733   3
  -6 -12  11 395.737 218.043   2
   6  12 -11 375.643 238.622   3
  -6 -12  12-121.943 111.115   2
   6  12 -12-0.19463 140.140   3
  -6 -12  13 71.8054 134.426   2
   6  12 -13-33.4420 78.2839   3
  -6 -12  14 37.2027 129.400   2
   6  12 -14 0.19874 60.9729   3
  -6 -12  15 179.128 185.367   2
   6  12 -15 1.20786 76.3570   3
  -6 -12  16 320.267 261.309   2
   6  12 -16 238.536 415.791   3
   6  12 -17 1.65702 73.3747   3
   6  12 -18-201.304 153.412   3
   6  13  12 493.633 308.380   3
   6  13  11 1182.98 397.409   3
   6  13  10-126.581 164.019   3
   6  13   9-157.829 182.238   3
   6  13   8 19.4006 100.185   3
   6  13   7 87.1334 142.082   3
   6  13   6 329.992 200.672   3
   6  13   5 410.455 211.907   3
   6  13   4 133.122 155.943   3
   6  13   3-24.1114 79.3602   3
   6  13   2 296.039 173.632   3
   6  13   1 265.454 134.222   3
   6  13   0-55.4966 96.8679   3
   6  13  -1 186.439 202.156   3
  -6 -13   2 255.495 158.755   2
   6  13  -2 437.362 278.557   3
  -6 -13   3 100.427 107.845   2
   6  13  -3 93.8811 151.945   3
  -6 -13   4 298.177 161.213   2
   6  13  -4 421.613 218.372   3
  -6 -13   5 2684.75 543.003   2
   6  13  -5 122.896 123.990   3
  -6 -13   6 41.9545 71.6835   2
   6  13  -6-127.664 119.835   3
  -6 -13   7 159.825 193.659   2
   6  13  -7-81.9435 106.289   3
  -6 -13   8 128.767 67.7152   2
   6  13  -8 223.118 132.207   3
  -6 -13   9-17.8384 74.8169   2
   6  13  -9 0.20074 90.6959   3
  -6 -13  10-26.6025 74.4536   2
   6  13 -10 77.8053 145.838   3
  -6 -13  11-45.1858 87.1018   2
   6  13 -11 0.20627 73.5047   3
  -6 -13  12-263.125 176.398   2
   6  13 -12 2.47769 73.3546   3
  -6 -13  13-115.664 125.883   2
   6  13 -13 146.107 163.509   3
  -6 -13  14 177.734 211.363   2
   6  13 -14 10.0525 136.218   3
   6  13 -15 28.9719 144.587   3
   6  13 -16 144.539 133.758   3
   6  13 -17-221.479 162.028   3
   6  14   8-33.8506 90.4097   3
   6  14   7-29.9452 162.625   3
   6  14   6 13.3279 134.497   3
   6  14   5 377.726 219.657   3
   6  14   4 194.595 218.602   3
   6  14   3 300.297 222.063   3
   6  14   2 96.6570 166.819   3
   6  14   1 304.285 186.439   3
   6  14   0 56.1959 130.425   3
   6  14  -1 87.3768 141.162   3
   6  14  -2 172.234 150.260   3
   6  14  -3-81.7932 109.909   3
  -6 -14   4-96.9797 103.647   2
   6  14  -4-120.706 97.7771   3
  -6 -14   5 253.268 169.083   2
   6  14  -5 303.326 249.127   3
  -6 -14   6 208.132 175.511   2
   6  14  -6 58.3546 112.129   3
  -6 -14   7-31.4132 103.903   2
   6  14  -7 106.477 166.439   3
  -6 -14   8 36.2445 123.949   2
   6  14  -8 54.9154 111.529   3
  -6 -14   9 0.20772 56.0695   2
   6  14  -9 90.1064 120.512   3
  -6 -14  10 154.112 183.761   2
   6  14 -10 86.4240 134.505   3
  -6 -14  11 0.44267 99.0793   2
   6  14 -11-43.2020 101.149   3
  -6 -14  12 64.2609 177.896   2
   6  14 -12-121.707 126.031   3
   6  14 -13 0.22001 108.638   3
   6  14 -14 3.31051 111.522   3
   6  14 -15 2.88865 54.4975   3
   6  15   3-55.5154 116.777   3
   6  15   2 389.954 245.144   3
   6  15   1 0.24452 69.0031   3
   6  15   0-129.958 145.776   3
   6  15  -1 158.682 198.787   3
   6  15  -2 136.677 172.606   3
   6  15  -3-46.0262 88.0672   3
   6  15  -4 158.055 174.323   3
   6  15  -5 59.7197 127.899   3
  -6 -15   6 137.693 172.117   2
   6  15  -6 13.2823 122.245   3
  -6 -15   7-307.287 185.821   2
   6  15  -7 0.22797 123.858   3
  -6 -15   8 177.894 146.349   2
   6  15  -8 51.4856 129.652   3
  -6 -15   9 92.2967 112.342   2
   6  15  -9 375.232 290.646   3
   6  15 -10-0.23186 97.7893   3
   6  15 -11 78.7373 163.921   3
   7   0  20-19.6405 73.9843   3
   7   0  19 135.526 112.260   3
   7   0  18 769.205 196.867   3
   7   0  17 15.9340 36.5702   3
   7   0  16 459.239 143.265   3
   7   0  15-17.6628 43.4877   3
   7   0  14 81.3857 70.3788   3
   7   0  13 111.000 95.7273   3
   7   0  12 4968.43 438.939   3
  -7   0 -11-7.86217 16.8707   1
   7   0  11 102.853 65.6802   3
  -7   0 -10 186.056 60.5137   1
   7   0  10 125.580 55.4269   3
  -7   0  -9 20.7269 28.0548   1
   7   0   9 0.07005 58.8830   3
   7   0   8 6589.11 494.181   3
  -7   0  -7-17.9771 38.1829   2
   7   0   7-81.6353 83.0725   3
  -7   0  -6 5788.97 329.478   2
  -7   0  -6 5789.34 470.756   3
   7   0   6 5728.75 463.138   3
  -7   0  -5 5.72936 36.4184   3
   7   0   5 24.2401 50.5737   3
  -7   0  -4 734.197 184.683   3
   7   0   4 676.613 158.288   3
  -7   0  -3 18.3312 39.2469   3
   7   0   3 90.2372 92.7864   3
  -7   0  -2 10119.9 654.154   3
   7   0   2 10473.8 650.287   3
  -7   0  -1-39.0211 58.0340   3
   7   0   1-18.7106 52.8158   3
  -7   0   0 14878.0 821.556   3
   7   0   0 15537.9 819.157   3
   7   0  -1-124.442 103.842   3
  -7   0   1 23.4278 65.4394   3
   7   0  -2 549.711 164.749   3
  -7   0   2 609.368 185.569   3
  -7   0   3 20.9545 82.2216   3
   7   0  -3 0.37379 59.2124   3
  -7   0   4 11122.6 763.896   3
   7   0  -4 11444.5 755.968   3
   7   0  -5 114.213 90.4526   3
  -7   0   5-30.0596 58.5521   3
   7   0  -6 1526.28 295.917   3
  -7   0   6 1557.00 297.740   3
  -7   0  13 125.049 111.935   1
  -7   0  14-22.8901 192.229   1
  -7   0  15-36.9876 154.758   1
  -7   0  16-118.749 168.852   1
  -7   0  17-0.92913 106.262   1
  -7   0  18 1676.08 430.114   1
  -7   0  19-87.5434 141.917   1
  -7   0  20 103.233 166.077   1
  -7   0  21-157.623 168.321   1
  -7   0  22 78.2461 147.030   1
  -7   0  23 115.241 205.344   1
  -7   0  24 78.0635 186.922   1
   7   1  21 322.238 156.620   3
   7   1  20 33.7259 42.6820   3
   7   1  19 407.424 171.452   3
   7  -1  18 87.5841 61.2259   3
   7   1  18 16.6762 58.7829   3
   7   1  17 27.9500 57.7080   3
   7  -1  17 25.8039 44.6731   3
   7   1  16 61.0601 55.9271   3
   7  -1  16 123.028 88.8646   3
  -7   1 -15 429.551 106.294   1
   7  -1  15 602.582 146.105   3
   7   1  15 1013.39 223.014   3
  -7   1 -14 940.889 159.711   1
   7  -1  14 1112.51 197.874   3
   7   1  14 1294.91 255.589   3
  -7   1 -13 307.697 90.0685   1
   7   1  13 611.510 164.042   3
   7  -1  13 472.293 127.854   3
  -7   1 -12 421.322 116.721   1
   7   1  12 193.816 101.518   3
   7  -1  12 178.988 68.4185   3
  -7   1 -11 2502.93 246.465   1
   7   1  11 2927.61 360.330   3
   7  -1  11 2505.67 277.793   3
  -7   1 -10 93.5561 52.2051   1
   7   1  10 228.070 115.911   3
   7  -1  10 139.473 77.2331   3
   7  -1   9 6027.25 434.794   3
   7   1   9 6447.74 525.024   3
  -7   1  -8 1546.63 191.742   2
   7  -1   8 1700.56 236.760   3
   7   1   8 1835.90 283.268   3
  -7   1  -7 107.717 59.2195   2
   7  -1   7 124.381 78.4674   3
   7   1   7 77.3905 53.0267   3
  -7   1  -6 32.8366 34.8293   2
  -7  -1  -6 30.8839 24.1382   2
  -7  -1  -6 41.7219 60.2168   3
  -7   1  -6 13.9106 39.3690   3
   7   1   6-18.0213 82.6355   3
   7  -1   6-71.1153 56.1995   3
  -7   1  -5 4033.00 319.888   2
   7  -1   5 4600.62 397.758   3
   7   1   5 4322.51 421.197   3
  -7   1  -5 4208.93 377.889   3
  -7  -1  -5 4410.70 436.129   3
  -7  -1  -4 1150.55 228.867   3
  -7   1  -4 1036.59 187.808   3
   7  -1   4 1103.65 188.745   3
   7   1   4 1033.60 207.349   3
  -7   1  -3 1169.32 207.768   3
  -7  -1  -3 1058.81 214.905   3
   7   1   3 1082.08 208.542   3
   7  -1   3 1061.40 205.706   3
  -7   1  -2-39.0429 54.6167   3
  -7  -1  -2-27.5159 52.0148   3
   7   1   2-24.1406 76.0291   3
   7  -1   2 32.6925 53.7009   3
  -7  -1  -1 30.8861 82.8045   3
  -7   1  -1 70.4053 57.2516   3
   7   1   1-24.2722 59.0816   3
   7  -1   1-37.9898 74.3442   3
  -7  -1   0 129.917 74.0618   3
   7   1   0 136.321 134.510   3
  -7   1   0 80.5905 66.3868   3
   7  -1   0 124.509 99.7771   3
  -7   1   1 4410.99 444.995   3
  -7  -1   1 4648.58 481.395   3
   7   1  -1 4839.80 477.756   3
   7  -1  -1 4572.61 439.268   3
   7  -1  -2 24.1745 63.8964   3
   7   1  -2 112.909 51.1309   3
  -7   1   2 132.110 85.4015   3
  -7  -1   2 240.166 140.732   3
   7  -1  -3 688.895 164.672   3
  -7  -1   3 693.830 209.612   3
   7   1  -3 616.584 175.509   3
  -7   1   3 593.561 162.191   3
   7  -1  -4 1216.08 250.091   3
  -7   1   4 1372.57 268.809   3
   7   1  -4 1545.79 290.823   3
  -7  -1   4 1357.50 281.372   3
  -7  -1   5 820.229 202.596   3
   7   1  -5 810.927 208.071   3
  -7   1   5 437.432 131.659   3
  -7   1   6 1213.39 260.167   3
   7   1  -6 1198.87 278.894   3
   7   1  -7 2249.05 364.747   3
   7   1  -8 172.614 82.5458   3
  -7  -1   8 86.7797 64.0825   1
  -7  -1   9 901.634 206.114   1
  -7  -1  10-61.7806 77.7729   1
  -7  -1  11 1142.13 266.591   1
  -7  -1  12 192.712 162.425   1
  -7  -1  13 568.925 211.601   1
  -7  -1  14 171.601 150.543   1
  -7  -1  15 1557.87 364.906   1
  -7  -1  16 502.147 227.336   1
  -7   1  17 428.426 184.908   1
  -7  -1  17 735.520 267.184   1
  -7  -1  18 220.888 225.300   1
  -7   1  18 66.7970 137.919   1
  -7  -1  19 30.9438 111.269   1
  -7   1  19-128.695 127.409   1
  -7  -1  20-27.0688 81.2871   1
  -7   1  20 29.5264 96.5925   1
  -7  -1  21 115.351 201.072   1
  -7   1  21 435.903 246.029   1
  -7   1  22 96.1958 218.801   1
  -7  -1  22 293.388 226.779   1
  -7   1  23-353.056 236.377   1
  -7  -1  23 198.897 193.118   1
  -7   1  24-7.03128 73.9052   1
  -7  -1  24 189.415 183.664   1
   7   2  22 177.395 130.940   3
   7   2  21 140.335 112.112   3
   7   2  20-22.6698 69.4479   3
   7   2  19 76.1380 35.7130   3
   7   2  18 292.618 126.306   3
   7   2  17 58.2297 60.8206   3
   7  -2  17 105.476 22.9177   3
  -7   2 -16 296.511 115.337   1
   7   2  16 356.198 158.504   3
   7  -2  16 326.882 97.3832   3
  -7   2 -15 296.158 113.201   1
   7   2  15 301.407 121.524   3
   7  -2  15 309.292 86.3250   3
  -7   2 -14 781.029 169.850   1
   7   2  14 843.603 224.009   3
   7  -2  14 723.890 139.067   3
  -7   2 -13 1426.45 222.501   1
   7  -2  13 1185.51 170.712   3
   7   2  13 1749.24 303.913   3
  -7   2 -12 2136.30 269.683   1
   7   2  12 2821.21 386.122   3
   7  -2  12 2287.97 236.072   3
  -7   2 -11 781.197 159.388   1
   7   2  11 833.080 214.525   3
   7  -2  11 755.908 141.073   3
   7   2  10 121.495 152.965   3
   7  -2  10 174.611 66.8928   3
  -7   2  -9 2161.19 259.435   2
   7   2   9 2725.86 377.476   3
   7  -2   9 2483.40 254.488   3
  -7   2  -8 11108.0 584.963   2
   7   2   8 12011.8 756.560   3
   7  -2   8 12179.6 566.443   3
  -7   2  -7 4138.46 357.987   2
   7  -2   7 4494.85 352.370   3
   7   2   7 4241.96 450.381   3
  -7   2  -6 4152.31 361.136   2
  -7   2  -6 4117.80 345.122   3
   7   2   6 4247.97 438.308   3
   7  -2   6 4155.68 344.128   3
  -7   2  -5 1981.97 247.555   2
  -7  -2  -5 2503.83 154.110   1
  -7  -2  -5 2074.91 311.910   3
  -7   2  -5 1954.30 243.659   3
   7   2   5 2140.44 305.709   3
   7  -2   5 2105.48 249.491   3
  -7  -2  -4 6.03212 20.0550   1
  -7  -2  -4 85.8594 87.7588   3
  -7   2  -4 54.7893 48.9037   3
   7  -2   4 73.6569 74.3595   3
   7   2   4 86.6990 120.288   3
  -7  -2  -3 4095.47 283.111   1
  -7  -2  -3 3875.05 434.366   3
   7   2   3 3871.25 420.815   3
  -7   2  -3 3540.75 349.301   3
   7  -2   3 3806.89 355.978   3
  -7  -2  -2 5488.03 358.338   1
  -7  -2  -2 5206.33 508.188   3
   7   2   2 5350.87 499.094   3
  -7   2  -2 4790.23 412.920   3
   7  -2   2 4906.03 417.647   3
  -7  -2  -1 3478.51 313.676   1
  -7  -2  -1 3749.96 431.354   3
  -7   2  -1 3395.82 356.024   3
   7   2   1 3296.20 399.918   3
   7  -2   1 3459.87 354.904   3
  -7  -2   0 2304.88 265.133   1
  -7   2   0 2398.68 313.663   3
   7   2   0 2477.68 392.049   3
  -7  -2   0 2497.93 353.979   3
   7  -2   0 2547.21 306.139   3
  -7  -2   1 245.210 76.7152   1
  -7  -2   1 328.342 143.602   3
   7   2  -1 303.288 117.706   3
  -7   2   1 250.182 114.725   3
  -7  -2   2 1051.56 175.833   1
  -7  -2   2 1431.37 272.249   3
  -7   2   2 1174.94 229.957   3
   7   2  -2 1218.35 247.412   3
  -7  -2   3 1644.75 239.023   1
  -7  -2   3 1882.93 320.336   3
  -7   2   3 1572.68 266.219   3
   7   2  -3 1633.65 285.035   3
  -7  -2   4 8685.53 621.634   1
  -7  -2   4 8537.59 700.698   3
  -7   2   4 8348.96 654.140   3
   7   2  -4 8833.44 697.063   3
  -7  -2   5 845.846 208.685   1
  -7   2   5 979.782 238.449   3
   7   2  -5 782.638 204.546   3
  -7  -2   6 263.993 99.1980   1
   7   2  -6 399.717 166.301   3
  -7   2   6 270.968 132.120   3
  -7  -2   7 1737.68 321.042   1
   7   2  -7 1398.25 286.961   3
  -7  -2   8 1382.20 287.971   1
   7   2  -8 1172.52 267.893   3
  -7  -2   9 3681.01 493.779   1
   7   2  -9 3189.73 483.158   3
  -7  -2  10 3643.49 509.011   1
   7   2 -10 3018.32 449.324   3
  -7  -2  11-12.5021 93.6402   1
  -7  -2  12 14.0222 97.7381   1
  -7  -2  13 334.253 205.079   1
  -7  -2  14 783.434 256.063   1
  -7  -2  15 341.286 150.766   1
  -7  -2  16 521.326 244.718   1
  -7  -2  17-58.4181 74.9658   1
  -7  -2  18 900.413 324.015   1
  -7   2  19-35.7926 92.4306   1
  -7  -2  19 743.168 321.722   1
  -7  -2  20 572.341 271.865   1
  -7   2  20 89.6846 148.527   1
  -7   2  21-136.664 244.951   1
  -7  -2  21 344.413 240.171   1
  -7   2  22 136.464 167.963   1
  -7  -2  22 0.22424 79.9661   1
  -7   2  23-157.849 157.374   1
  -7  -2  23 51.5215 151.653   1
  -7  -2  24-171.164 159.487   1
  -7   2  24-78.5509 123.304   1
   7   3  23 240.605 146.219   3
   7   3  22-25.7338 77.1426   3
   7   3  21 387.171 187.054   3
   7   3  20 101.101 95.9565   3
   7   3  19 143.535 112.832   3
   7   3  18 288.098 130.209   3
   7   3  17 233.266 139.577   3
  -7   3 -16 13.6426 59.2176   1
   7   3  16-38.7784 91.9007   3
  -7   3 -15 892.172 203.733   1
   7  -3  15 815.417 101.099   3
   7   3  15 988.029 265.272   3
  -7   3 -14 1807.86 280.982   1
   7   3  14 2298.07 378.375   3
   7  -3  14 1860.81 155.836   3
  -7   3 -13 306.042 111.058   1
   7   3  13 441.863 200.816   3
   7  -3  13 365.394 66.9121   3
  -7   3 -12 638.549 160.621   1
   7   3  12 798.902 215.490   3
   7  -3  12 656.735 96.4436   3
   7   3  11 2296.27 364.559   3
   7  -3  11 1607.51 156.109   3
   7   3  10 829.976 226.149   3
   7  -3  10 721.858 110.097   3
  -7   3  -9 2586.45 310.657   2
   7   3   9 2731.24 380.413   3
   7  -3   9 2744.33 225.715   3
  -7   3  -8 3389.29 357.175   2
   7   3   8 3398.54 421.244   3
   7  -3   8 3661.57 275.182   3
  -7   3  -7 822.185 180.370   2
   7   3   7 842.596 216.138   3
   7  -3   7 770.266 124.514   3
  -7   3  -6 507.689 143.489   2
   7  -3   6 426.471 97.3444   3
   7   3   6 405.917 131.008   3
  -7   3  -6 496.501 111.351   3
  -7   3  -5 281.433 107.708   2
  -7   3  -5 386.287 98.3930   3
  -7  -3  -5 366.850 129.099   3
   7   3   5 445.866 157.566   3
  -7   3  -4 8660.54 578.013   2
  -7  -3  -4 8051.19 650.987   3
  -7   3  -4 7764.56 474.861   3
   7   3   4 8863.08 673.171   3
  -7  -3  -3 749.471 110.579   1
  -7  -3  -3 1023.22 235.830   3
  -7   3  -3 624.616 135.259   3
   7   3   3 793.413 204.973   3
  -7  -3  -2 222.657 82.3430   1
  -7  -3  -2 250.269 137.392   3
  -7   3  -2 287.846 95.3389   3
   7   3   2 115.935 71.4123   3
  -7  -3  -1 192.362 92.4940   1
  -7  -3  -1 176.749 90.4363   3
  -7   3  -1 134.294 59.4916   3
   7   3   1 7.09393 118.053   3
  -7  -3   0 1194.52 192.352   1
  -7  -3   0 1237.76 263.019   3
   7   3   0 973.358 222.112   3
  -7   3   0 1044.20 199.983   3
  -7  -3   1 4835.21 405.772   1
  -7   3   1 4885.65 444.170   3
   7   3  -1 4616.56 489.674   3
  -7  -3   1 4895.40 522.494   3
  -7  -3   2 3573.35 370.431   1
  -7  -3   2 3428.28 458.035   3
  -7   3   2 3079.77 371.804   3
   7   3  -2 3171.02 420.021   3
  -7  -3   3 1228.26 231.130   1
  -7  -3   3 1129.62 260.079   3
  -7   3   3 1143.96 232.632   3
   7   3  -3 1235.81 277.802   3
  -7  -3   4 3492.34 390.780   1
   7   3  -4 3473.33 441.193   3
  -7   3   4 3409.82 422.982   3
  -7  -3   5 3961.23 432.002   1
   7   3  -5 3379.14 441.117   3
  -7   3   5 3876.36 466.298   3
  -7  -3   6 2896.67 386.199   1
   7   3  -6 2503.74 395.401   3
  -7   3   6 2724.46 389.526   3
  -7  -3   7 567.773 169.518   1
   7   3  -7 314.627 124.571   3
  -7  -3   8 1106.58 303.824   1
   7   3  -8 336.567 84.7214   3
  -7  -3   9 7.65987 103.260   1
   7   3  -9 34.3390 77.0863   3
  -7  -3  10 6008.97 628.477   1
   7   3 -10 5904.83 638.990   3
   7   3 -11 229.089 178.360   3
  -7  -3  11 376.793 209.929   1
   7   3 -12-22.7624 62.6581   3
  -7  -3  12 175.197 138.163   1
  -7  -3  13 951.072 300.402   1
  -7  -3  14 1192.14 336.942   1
  -7  -3  15 645.191 253.872   1
  -7  -3  16 1912.06 432.441   1
  -7  -3  17 122.610 142.728   1
  -7  -3  18 437.757 214.643   1
  -7  -3  19 41.8435 129.771   1
  -7  -3  20 214.993 176.859   1
  -7   3  21-80.2359 154.139   1
  -7  -3  21 219.721 181.617   1
  -7  -3  22 31.9722 84.2181   1
  -7   3  22 532.490 299.525   1
  -7   3  23 196.028 214.322   1
  -7  -3  23 0.23886 178.321   1
  -7  -3  24 524.687 329.868   1
  -7   3  24 191.707 278.343   1
   7   4  23 153.542 121.313   3
   7   4  22 81.4358 52.1987   3
   7   4  21 125.169 115.232   3
   7   4  20 76.6528 89.4144   3
   7   4  19-60.7269 71.8292   3
   7   4  18 267.295 158.085   3
   7   4  17 1810.25 383.935   3
   7   4  16 1572.68 309.648   3
   7   4  15 125.313 56.8890   3
  -7   4 -15 147.829 87.8508   1
   7   4  14 1126.64 290.008   3
  -7   4 -14 1104.99 238.622   1
   7   4  13 955.550 279.626   3
  -7   4 -13 1081.22 233.173   1
   7   4  12-19.3087 74.9952   3
  -7   4 -12 184.499 93.4171   1
   7   4  11 1146.13 258.117   3
  -7   4 -10-62.1283 54.7078   2
   7   4  10 117.412 144.161   3
  -7   4  -9-3.19756 35.4492   2
   7   4   9-30.0204 49.3566   3
  -7   4  -8 756.991 185.479   2
   7   4   8 1223.05 282.907   3
  -7   4  -7 2184.76 311.880   2
   7   4   7 3302.78 436.937   3
  -7   4  -6 1094.08 222.695   2
   7   4   6 762.602 226.657   3
  -7   4  -6 1006.81 138.894   3
  -7   4  -5 2056.21 294.576   2
  -7   4  -5 2151.22 222.214   3
   7   4   5 2134.69 357.783   3
  -7   4  -4 147.432 85.9888   2
  -7  -4  -4 261.781 57.7253   2
  -7   4  -4 242.459 88.7725   3
   7   4   4 264.788 145.893   3
  -7   4  -3 5378.03 395.058   3
   7   4   3 5788.33 568.926   3
  -7  -4  -2 817.041 129.497   1
   7   4   2 829.514 211.632   3
  -7   4  -2 761.174 160.259   3
  -7  -4  -1 11519.5 551.316   1
   7   4   1 11383.1 795.594   3
  -7   4  -1 10761.9 611.863   3
  -7  -4   0 1018.74 178.415   1
  -7   4   0 1245.20 218.676   3
   7   4   0 1288.43 270.539   3
  -7  -4   1 94.2073 49.6637   1
  -7   4   1 140.793 89.1327   3
   7   4  -1 65.0812 86.4428   3
  -7  -4   2 1267.28 221.315   1
   7   4  -2 1173.07 268.184   3
  -7   4   2 1234.87 235.712   3
  -7  -4   3 8195.00 579.177   1
   7   4  -3 8055.17 692.321   3
  -7   4   3 8249.40 625.078   3
  -7  -4   4 323.744 129.843   1
  -7   4   4 293.797 130.445   3
   7   4  -4 273.061 144.425   3
  -7  -4   5 497.300 170.735   1
  -7   4   5 609.143 184.059   3
   7   4  -5 478.199 185.151   3
  -7  -4   6 1125.54 253.438   1
   7   4  -6 878.082 238.485   3
  -7   4   6 1053.57 250.854   3
  -7  -4   7 3708.03 463.676   1
   7   4  -7 3412.25 479.704   3
  -7  -4   8 306.801 150.661   1
   7   4  -8 132.934 76.4487   3
  -7  -4   9 6958.76 650.257   1
   7   4  -9 7244.70 708.325   3
  -7  -4  10 960.358 238.630   1
   7   4 -10 996.484 295.404   3
  -7  -4  11 1239.37 299.145   1
   7   4 -11 1494.48 348.460   3
   7   4 -12 383.189 81.6083   3
  -7  -4  12 189.365 110.387   1
   7   4 -13 551.329 202.506   3
  -7  -4  13 577.970 219.872   1
  -7  -4  14 515.592 226.537   1
  -7  -4  15 568.520 236.687   1
  -7  -4  16 119.893 160.873   1
  -7  -4  17 268.583 202.677   1
  -7  -4  18 165.377 197.968   1
  -7  -4  19 723.975 310.768   1
  -7  -4  20 527.971 310.820   1
  -7  -4  21 423.254 243.966   1
  -7  -4  22 0.22928 108.467   1
  -7  -4  23 336.906 281.879   1
  -7   4  23 574.096 326.327   1
   7   5  24 107.738 155.702   3
   7   5  23 132.487 164.740   3
   7   5  22-82.4499 117.532   3
   7   5  21 85.9269 124.295   3
   7   5  20 480.989 220.995   3
   7   5  19-29.6519 57.3458   3
   7   5  18 454.528 214.589   3
   7   5  17 48.1134 135.312   3
   7   5  16 548.749 218.403   3
   7   5  15 631.734 232.090   3
   7   5  14 387.002 166.252   3
   7   5  13 301.266 178.448   3
   7   5  12 598.945 203.691   3
   7   5  11 283.972 150.087   3
  -7   5 -10 361.802 145.460   2
   7   5  10 384.406 149.030   3
  -7   5  -9 604.354 172.568   2
   7   5   9 927.397 243.001   3
  -7   5  -8 1547.83 277.922   2
   7   5   8 1604.75 322.773   3
  -7   5  -7 966.372 220.371   2
   7   5   7 1146.81 277.072   3
  -7   5  -6 159.205 106.859   2
   7   5   6 153.012 110.675   3
  -7   5  -6 85.8122 43.6524   3
  -7   5  -5 386.809 144.343   2
  -7   5  -5 523.563 99.9384   3
   7   5   5 480.680 157.146   3
  -7   5  -4 3908.63 451.516   2
  -7  -5  -4 6016.01 289.244   2
   7   5   4 6059.48 606.744   3
  -7   5  -4 5727.32 373.352   3
  -7   5  -3 47.2733 59.3714   2
  -7  -5  -3 65.0468 53.3669   2
  -7   5  -3-21.9368 36.7919   3
   7   5   3-94.2714 101.058   3
  -7  -5  -2 78.5768 60.3505   2
   7   5   2 34.8726 81.9825   3
  -7   5  -2 92.1641 69.1848   3
  -7   5  -1 122.460 57.3465   3
   7   5   1 282.464 164.454   3
  -7   5   0 5682.77 473.121   3
   7   5   0 5947.71 599.188   3
  -7  -5   1 139.296 67.4935   1
   7   5  -1 288.024 150.249   3
  -7   5   1 75.9689 84.9242   3
  -7  -5   2 501.748 133.708   1
  -7   5   2 668.328 175.244   3
   7   5  -2 531.220 173.591   3
  -7  -5   3-59.7061 84.4940   1
   7   5  -3 31.6293 59.7413   3
  -7   5   3-14.8170 60.9063   3
  -7  -5   4 887.610 195.725   1
   7   5  -4 852.029 234.585   3
  -7   5   4 986.637 230.220   3
  -7  -5   5 443.271 137.163   1
   7   5  -5 295.199 154.198   3
  -7   5   5 373.175 138.095   3
  -7  -5   6 6865.55 600.014   1
   7   5  -6 6909.16 685.749   3
  -7  -5   7 85.3063 103.418   1
   7   5  -7 40.5370 102.241   3
  -7  -5   8 616.416 227.024   1
   7   5  -8 117.261 110.028   3
  -7  -5   9 382.436 178.216   1
   7   5  -9 187.343 113.871   3
  -7  -5  10 4175.14 537.609   1
   7   5 -10 3518.70 524.202   3
  -7  -5  11 1473.13 352.678   1
   7   5 -11 700.684 210.319   3
  -7  -5  12 143.929 136.126   1
   7   5 -12-84.5891 125.619   3
   7   5 -13-79.0693 134.883   3
  -7  -5  13 147.015 137.280   1
   7   5 -14 142.916 82.5709   3
  -7  -5  14 546.766 209.656   1
  -7  -5  15 164.031 148.364   1
  -7  -5  16 528.490 231.399   1
  -7  -5  17 661.255 274.919   1
  -7  -5  18 167.388 173.840   1
  -7  -5  19 77.9279 135.243   1
  -7  -5  20 2127.07 546.149   1
  -7  -5  21 96.2963 144.524   1
  -7  -5  22 414.627 279.120   1
  -7  -5  23-198.552 169.264   1
   7   6  25 134.244 134.331   3
   7   6  24 40.2688 153.358   3
   7   6  23 99.0787 183.274   3
   7   6  22 283.091 212.380   3
   7   6  21-77.0379 100.326   3
   7   6  20 23.7679 94.1781   3
   7   6  19 9.28297 102.521   3
   7   6  18 133.461 123.521   3
   7   6  17 156.807 116.718   3
   7   6  16 37.8700 98.5103   3
   7   6  15 192.033 140.868   3
   7   6  14 121.785 107.746   3
   7   6  13-55.9616 114.725   3
   7   6  12 259.701 142.882   3
   7   6  11 649.944 207.852   3
   7   6  10 52.9736 68.9603   3
   7   6   9 515.753 212.915   3
   7   6   8-23.1074 115.210   3
   7   6   7 2696.01 441.592   3
  -7   6  -6 14.2133 19.6108   3
   7   6   6-141.148 117.878   3
   7   6   5-79.3377 104.829   3
  -7   6  -5-26.3799 25.4958   3
  -7  -6  -4 23.0816 25.1940   2
   7   6   4-79.5739 127.366   3
  -7   6  -4 4.84633 23.1486   3
  -7  -6  -3 514.927 110.242   2
   7   6   3 434.728 181.244   3
  -7   6  -3 648.822 129.851   3
  -7  -6  -2 109.957 72.5720   2
  -7   6  -2 168.341 73.4875   3
   7   6   2 75.9406 61.2563   3
  -7  -6  -1 542.202 139.314   2
  -7   6  -1 348.079 107.037   3
   7   6   1 321.047 157.219   3
  -7  -6   0 96.3490 62.6313   2
  -7   6   0 33.5891 31.2408   3
   7   6   0 82.0886 94.4193   3
  -7   6   1 222.872 113.922   3
   7   6  -1 245.442 142.369   3
  -7   6   2 42.8219 44.6860   3
   7   6  -2 65.7495 71.4678   3
  -7   6   3 2015.74 322.022   3
   7   6  -3 1886.85 357.538   3
  -7  -6   4 134.763 76.1062   1
   7   6  -4 258.143 153.323   3
  -7   6   4 198.131 113.391   3
  -7  -6   5-149.678 184.430   1
   7   6  -5 33.4100 64.3911   3
  -7   6   5 277.795 129.900   3
  -7  -6   6-3.95162 163.890   1
   7   6  -6 536.443 196.108   3
  -7  -6   7-69.5414 93.8912   1
   7   6  -7-13.5117 79.8954   3
  -7  -6   8 627.841 199.676   1
   7   6  -8 344.806 131.855   3
  -7  -6   9 1676.66 326.095   1
   7   6  -9 1560.89 353.113   3
  -7  -6  10 1608.77 345.706   1
   7   6 -10 1819.40 387.067   3
  -7  -6  11 47.3036 73.2050   1
   7   6 -11 263.282 89.4381   3
  -7  -6  12 51.8921 82.9066   1
   7   6 -12-155.523 87.7724   3
  -7  -6  13 2380.03 427.834   1
   7   6 -13 2066.31 431.816   3
   7   6 -14 660.954 237.246   3
  -7  -6  14 622.944 226.643   1
   7   6 -15 59.7314 75.1236   3
  -7  -6  15-157.705 178.710   1
  -7  -6  16-118.627 105.616   1
  -7  -6  17 629.071 266.084   1
  -7  -6  18 443.415 216.557   1
  -7  -6  19 845.663 346.130   1
  -7  -6  20 257.514 208.301   1
  -7  -6  21 29.9266 86.8348   1
  -7  -6  22 5.24910 112.666   1
   7   7  24-217.360 170.896   3
   7   7  23 0.23564 58.6934   3
   7   7  22-215.738 164.743   3
   7   7  21 8.68485 51.7488   3
   7   7  20 142.200 88.2830   3
   7   7  19 48.6211 81.2947   3
   7   7  18 0.60946 71.7123   3
   7   7  17 97.1428 113.386   3
   7   7  16-93.3347 111.667   3
   7   7  15 111.650 143.772   3
   7   7  14 210.119 173.288   3
   7   7  13 398.764 177.158   3
   7   7  12-96.4189 135.444   3
   7   7  11 121.129 159.621   3
   7   7  10 221.779 122.058   3
   7   7   9 1680.83 365.278   3
   7   7   8 140.354 132.098   3
   7   7   7 1958.48 395.975   3
   7   7   6-30.0576 85.6274   3
   7   7   5-107.199 100.291   3
  -7   7  -5 41.7090 39.0461   3
   7   7   4 978.119 265.971   3
  -7   7  -4 926.769 141.634   3
  -7  -7  -3 286.620 99.2929   2
   7   7   3 278.337 93.0174   3
  -7   7  -3 308.948 92.2587   3
  -7  -7  -2 871.600 163.553   2
   7   7   2 802.391 239.981   3
  -7   7  -2 711.781 150.794   3
  -7  -7  -1 268.967 102.931   2
  -7   7  -1 284.375 106.487   3
   7   7   1 242.440 129.963   3
  -7  -7   0 940.414 184.736   2
   7   7   0 1364.89 335.074   3
  -7   7   0 974.727 200.964   3
  -7  -7   1 1537.74 261.965   2
  -7   7   1 1331.78 240.311   3
   7   7  -1 1383.14 321.790   3
  -7  -7   2-49.5506 50.1801   2
  -7   7   2-66.8701 78.4886   3
   7   7  -2-46.0025 138.567   3
  -7  -7   3-66.2997 95.7496   2
  -7   7   3-13.3089 53.4567   3
   7   7  -3 25.2127 67.9552   3
   7   7  -4-46.9385 80.8123   3
  -7   7   4-23.1266 48.6816   3
   7   7  -5-44.0878 128.116   3
   7   7  -6 722.206 225.041   3
   7   7  -7 30.1969 69.6802   3
  -7  -7   8-18.7483 105.282   1
   7   7  -8 134.567 164.434   3
  -7  -7   9 544.375 190.805   1
   7   7  -9 505.113 200.602   3
  -7  -7  10 1209.61 289.114   1
   7   7 -10 1662.61 383.911   3
  -7  -7  11 2417.82 426.574   1
   7   7 -11 2291.80 437.019   3
  -7  -7  12 65.4026 67.0538   1
   7   7 -12-97.7474 148.534   3
  -7  -7  13 1008.68 317.598   1
   7   7 -13 820.082 266.088   3
  -7  -7  14 582.478 217.054   1
   7   7 -14 557.326 218.422   3
   7   7 -15 1901.58 413.301   3
  -7  -7  15 1800.21 406.824   1
   7   7 -16 27.8258 76.4513   3
  -7  -7  16-43.3688 123.601   1
  -7  -7  17 489.541 217.633   1
  -7  -7  18 167.498 82.4872   1
  -7  -7  19-405.385 218.423   1
  -7  -7  20 136.000 156.110   1
  -7  -7  21 0.23557 111.977   1
   7   8  22 0.24636 110.442   3
   7   8  21 11.0235 67.2118   3
   7   8  20 94.5769 117.304   3
   7   8  19 11.3123 67.6092   3
   7   8  18-41.0685 87.0261   3
   7   8  17 0.21334 122.962   3
   7   8  16 711.829 280.949   3
   7   8  15 210.410 187.400   3
   7   8  14 168.784 152.789   3
   7   8  13 71.8948 79.8073   3
   7   8  12 108.229 140.759   3
   7   8  11 83.5484 143.200   3
   7   8  10 72.4202 66.1414   3
   7   8   9 54.6880 117.095   3
   7   8   8 719.903 238.470   3
   7   8   7 207.736 157.703   3
   7   8   6 164.732 185.465   3
   7   8   5 1690.33 374.098   3
  -7   8  -5 1324.95 143.636   3
   7   8   4 171.725 79.8171   3
  -7   8  -4 170.972 62.9357   3
  -7  -8  -3 1.02618 27.9569   2
   7   8   3-44.4834 95.5653   3
  -7   8  -3 28.8293 25.5136   3
  -7  -8  -2 501.344 135.545   2
  -7   8  -2 601.446 140.639   3
   7   8   2 604.984 228.134   3
   7   8   1 138.030 109.798   1
  -7  -8  -1-7.02284 37.8473   2
   7   8   1 212.400 160.249   3
  -7   8  -1-9.20306 37.9130   3
   7   8   0 436.577 159.480   1
  -7  -8   0 581.275 167.160   2
   7   8   0 551.624 211.756   3
  -7   8   0 370.647 130.516   3
   7   8  -1 125.103 120.661   1
  -7  -8   1 121.187 93.0508   2
  -7   8   1 27.6734 55.5378   3
   7   8  -1 122.894 139.110   3
  -7  -8   2 15.8558 60.5081   2
   7   8  -2 140.046 94.5583   3
  -7   8   2 67.6152 74.0160   3
  -7  -8   3 2520.15 363.812   2
   7   8  -3 2149.72 413.325   3
  -7   8   3 2058.81 347.661   3
  -7  -8   4 24.0275 100.178   2
   7   8  -4 17.6128 57.7200   3
  -7  -8   5 77.5859 69.9689   2
   7   8  -5 37.0364 71.7914   3
  -7  -8   6-214.931 168.905   2
   7   8  -6-39.4466 132.967   3
   7   8  -7 375.366 154.977   3
   7   8  -8 1037.34 289.794   3
   7   8  -9-108.133 136.109   3
   7   8 -10 200.816 115.368   3
   7   8 -11 80.2127 61.0872   3
   7   8 -12 156.440 151.310   3
   7   8 -13 107.791 84.1857   3
   7   8 -14 2091.54 445.030   3
   7   8 -15 52.3513 125.695   3
   7   8 -16 70.7361 131.570   3
   7   8 -17 0.19538 89.5571   3
   7   9  20-71.8259 109.765   3
   7   9  19 182.295 193.963   3
   7   9  18 39.8046 92.5572   3
   7   9  17 152.000 191.464   3
   7   9  16 464.393 277.316   3
   7   9  15 102.099 130.173   3
   7   9  14 18.1237 137.620   3
   7   9  13 69.4980 105.390   3
   7   9  12-90.2123 113.202   3
   7   9  11 506.998 218.499   3
   7   9  10-100.745 106.734   3
   7   9   9 1258.70 336.699   3
   7   9   8-6.85620 103.902   3
   7   9   7 51.1459 102.849   3
   7   9   6-95.5907 92.3530   3
   7   9   5-31.9910 146.041   3
   7   9   4-319.543 187.543   3
   7   9   3 385.830 130.910   1
   7   9   3 224.295 132.616   3
  -7   9  -3 219.187 84.8437   3
   7   9   2 636.746 192.786   1
  -7  -9  -2 515.001 154.550   2
   7   9   2 688.261 261.788   3
  -7   9  -2 745.780 165.745   3
   7   9   1 1018.47 236.743   1
  -7  -9  -1 620.546 158.074   2
   7   9   1 905.259 290.474   3
  -7   9  -1 800.276 177.866   3
   7   9   0 169.096 108.322   1
  -7  -9   0 33.1430 51.0543   2
  -7   9   0 53.4752 62.0026   3
   7   9   0 29.3996 96.0050   3
   7   9  -1 1812.08 322.250   1
  -7  -9   1 2069.82 331.945   2
   7   9  -1 2050.97 408.606   3
  -7   9   1 1487.43 282.043   3
   7   9  -2 26.4626 107.266   1
  -7   9   2-33.0479 51.9436   3
  -7  -9   2 25.8206 72.7928   2
   7   9  -2 51.6707 132.279   3
  -7  -9   3 151.156 93.4717   2
   7   9  -3 169.137 160.071   3
  -7  -9   4 62.9693 91.4267   2
   7   9  -4-42.3574 110.713   3
  -7  -9   5 2461.55 400.938   2
   7   9  -5 2734.23 481.802   3
  -7  -9   6 168.563 89.1049   2
   7   9  -6 53.5887 105.648   3
  -7  -9   7 3.70358 89.2473   2
   7   9  -7 55.1266 92.6238   3
  -7  -9   8-7.88866 63.2369   2
   7   9  -8 135.007 103.680   3
  -7  -9   9 374.827 176.892   2
   7   9  -9 660.873 275.530   3
  -7  -9  10-133.054 80.2803   2
   7   9 -10-195.190 185.040   3
  -7  -9  11 290.135 166.976   2
   7   9 -11 306.327 157.406   3
   7   9 -12 21.0084 76.2900   3
   7   9 -13 417.294 212.643   3
   7   9 -14-198.933 168.168   3
   7   9 -15-74.5036 102.242   3
   7   9 -16-98.9029 113.716   3
   7   9 -17 214.378 191.016   3
   7  10  18-53.2221 101.435   3
   7  10  17-444.043 241.601   3
   7  10  16 149.051 150.076   3
   7  10  15 70.4862 184.870   3
   7  10  14-39.6458 94.8048   3
   7  10  13 282.541 197.168   3
   7  10  12 253.557 166.740   3
   7  10  11 195.597 138.300   3
   7  10  10 13.5636 148.456   3
   7  10   9-112.345 129.422   3
   7  10   8 397.647 228.527   3
   7  10   7 34.2817 69.3142   3
   7  10   6 495.420 253.064   3
   7  10   5-113.560 147.775   3
   7  10   4 27.6082 73.5236   3
   7  10   3 168.558 150.533   3
   7  10   2 1348.55 356.462   3
  -7 -10  -1-3.23895 35.4598   2
   7  10   1-72.0602 128.914   3
  -7 -10   0 149.607 97.4102   2
   7  10   0 40.6657 91.5181   3
  -7 -10   1 130.863 89.5107   2
   7  10  -1 200.921 136.781   3
  -7 -10   2 542.498 178.813   2
   7  10  -2 1006.40 312.059   3
  -7 -10   3 200.969 116.143   2
   7  10  -3 407.886 186.928   3
  -7 -10   4 1233.61 281.753   2
   7  10  -4 1490.51 380.799   3
  -7 -10   5-72.1034 121.833   2
   7  10  -5 109.014 92.0152   3
  -7 -10   6 663.525 215.422   2
   7  10  -6 770.754 269.719   3
  -7 -10   7-63.9113 81.9774   2
   7  10  -7 216.586 171.710   3
  -7 -10   8 663.817 251.733   2
   7  10  -8 997.990 313.940   3
  -7 -10   9 180.177 138.788   2
   7  10  -9-133.654 146.285   3
  -7 -10  10 46.0120 79.5763   2
   7  10 -10 188.035 129.288   3
  -7 -10  11-116.204 92.2354   2
   7  10 -11 48.5997 162.198   3
  -7 -10  12 520.310 239.961   2
   7  10 -12 125.638 123.038   3
  -7 -10  13 181.255 155.136   2
   7  10 -13 67.7786 90.7262   3
  -7 -10  14 651.969 274.817   2
   7  10 -14 706.592 309.543   3
  -7 -10  15 0.20538 55.4539   2
   7  10 -15 76.9020 142.711   3
  -7 -10  16 12.6071 106.489   2
   7  10 -16 0.20526 64.4664   3
   7  10 -17-175.153 143.099   3
  -7 -10  17-185.555 154.975   2
   7  10 -18-102.441 117.901   3
  -7 -10  18-234.122 174.261   2
   7  11  16 11.1321 91.1327   3
   7  11  15 375.946 268.797   3
   7  11  14 246.752 223.381   3
   7  11  13 354.761 212.480   3
   7  11  12 132.158 176.399   3
   7  11  11 272.436 205.234   3
   7  11  10 3.11868 154.178   3
   7  11   9 262.273 185.690   3
   7  11   8 428.755 234.853   3
   7  11   7 193.937 140.698   3
   7  11   6-63.0204 141.127   3
   7  11   5 2192.73 480.237   3
   7  11   4 1228.67 362.618   3
   7  11   3 122.618 144.623   3
   7  11   2 249.864 208.185   3
   7  11   1 242.918 168.266   3
  -7 -11   0 682.014 201.405   2
   7  11   0 650.010 265.198   3
  -7 -11   1 191.479 95.2454   2
   7  11  -1 382.429 208.634   3
  -7 -11   2 1098.41 262.010   2
   7  11  -2 1496.57 367.236   3
  -7 -11   3 81.9147 80.6758   2
   7  11  -3 177.787 73.0943   3
  -7 -11   4 78.1062 81.2011   2
   7  11  -4 69.1344 148.647   3
  -7 -11   5 620.627 222.962   2
   7  11  -5 1094.48 340.106   3
  -7 -11   6 349.213 166.002   2
   7  11  -6 112.133 142.642   3
  -7 -11   7 269.446 190.968   2
   7  11  -7 152.733 134.083   3
  -7 -11   8 117.583 117.550   2
   7  11  -8 343.997 219.085   3
  -7 -11   9 123.012 115.378   2
   7  11  -9 80.0685 170.773   3
  -7 -11  10 448.661 228.146   2
   7  11 -10 472.461 222.312   3
  -7 -11  11 550.594 251.664   2
   7  11 -11 565.705 260.745   3
  -7 -11  12 1.94624 96.0015   2
   7  11 -12 17.7042 95.1615   3
  -7 -11  13 6.09742 80.6124   2
   7  11 -13 111.557 146.831   3
  -7 -11  14 76.2397 126.582   2
   7  11 -14-366.783 201.893   3
  -7 -11  15 136.381 204.568   2
   7  11 -15 10.9503 90.6843   3
  -7 -11  16-127.547 131.990   2
   7  11 -16 12.4382 53.4737   3
   7  11 -17-69.2022 101.786   3
   7  11 -18 0.22164 110.410   3
   7  12  13-174.021 65.9310   3
   7  12  12 698.687 336.708   3
   7  12  11 284.627 303.599   3
   7  12  10-231.877 215.536   3
   7  12   9 79.9898 218.820   3
   7  12   8 35.1727 79.0918   3
   7  12   7 161.131 106.054   3
   7  12   6 203.785 199.050   3
   7  12   5 210.912 82.9062   3
   7  12   4 939.670 343.033   3
   7  12   3 103.179 156.330   3
   7  12   2 172.596 104.337   3
   7  12   1 379.691 197.793   3
   7  12   0 21.9068 107.830   3
  -7 -12   1-146.602 121.450   2
   7  12  -1-111.233 121.610   3
  -7 -12   2 395.647 165.863   2
   7  12  -2 138.167 115.870   3
  -7 -12   3 372.725 168.072   2
   7  12  -3 273.561 176.016   3
  -7 -12   4 257.297 152.870   2
   7  12  -4 280.675 160.979   3
  -7 -12   5-59.9383 77.1901   2
   7  12  -5-78.7896 106.230   3
  -7 -12   6 252.709 137.161   2
   7  12  -6 653.415 283.912   3
  -7 -12   7 69.2593 85.4856   2
   7  12  -7 108.198 104.015   3
  -7 -12   8 178.275 152.585   2
   7  12  -8 154.100 171.700   3
  -7 -12   9 249.030 180.830   2
   7  12  -9 580.080 274.041   3
  -7 -12  10 328.552 211.281   2
   7  12 -10 7.92614 77.0967   3
  -7 -12  11 40.9913 82.9136   2
   7  12 -11-53.5890 90.1295   3
  -7 -12  12 134.253 169.924   2
   7  12 -12 98.0956 156.834   3
  -7 -12  13 182.509 202.348   2
   7  12 -13 282.983 200.237   3
  -7 -12  14 472.465 275.757   2
   7  12 -14 330.831 230.877   3
  -7 -12  15-189.262 157.967   2
   7  12 -15 45.2070 119.978   3
   7  12 -16 67.4353 144.476   3
   7  12 -17-125.309 130.250   3
   7  13  10 434.596 276.663   3
   7  13   9-218.996 216.463   3
   7  13   8 413.531 271.385   3
   7  13   7 75.4413 216.668   3
   7  13   6-76.7755 114.587   3
   7  13   5 182.011 184.118   3
   7  13   4 493.260 319.769   3
   7  13   3 64.3455 178.475   3
   7  13   2-293.886 182.338   3
   7  13   1-129.501 133.726   3
   7  13   0 254.509 211.114   3
   7  13  -1-51.7601 90.5791   3
  -7 -13   2 325.622 162.498   2
   7  13  -2 110.817 87.1382   3
  -7 -13   3-17.6383 56.7941   2
   7  13  -3 141.962 191.875   3
  -7 -13   4-24.5748 62.0509   2
   7  13  -4 14.7269 90.9635   3
  -7 -13   5 281.551 181.812   2
   7  13  -5-133.351 120.951   3
  -7 -13   6 611.011 254.875   2
   7  13  -6 552.211 263.641   3
  -7 -13   7 64.2834 98.2698   2
   7  13  -7 272.221 210.210   3
  -7 -13   8 24.0599 68.8716   2
   7  13  -8 30.3971 81.2658   3
  -7 -13   9-126.795 122.635   2
   7  13  -9 64.5154 68.9576   3
  -7 -13  10 144.134 161.457   2
   7  13 -10 115.671 159.283   3
  -7 -13  11 36.7189 116.707   2
   7  13 -11 0.22326 69.4502   3
  -7 -13  12 21.6950 103.729   2
   7  13 -12 43.0881 155.274   3
  -7 -13  13 175.005 199.679   2
   7  13 -13 0.22614 111.776   3
   7  13 -14-156.409 143.577   3
   7  14   5 73.7452 96.1402   3
   7  14   4 309.647 176.296   3
   7  14   3 334.006 260.376   3
   7  14   2 47.6926 159.141   3
   7  14   1 805.393 351.718   3
   7  14   0-76.5676 114.491   3
   7  14  -1-141.444 148.880   3
   7  14  -2 10.2100 162.579   3
   7  14  -3 110.528 148.802   3
  -7 -14   4 47.0733 78.0457   2
   7  14  -4-163.432 159.001   3
  -7 -14   5 49.5204 99.4881   2
   7  14  -5 22.7160 67.5509   3
  -7 -14   6-163.029 157.208   2
   7  14  -6 10.3025 87.1238   3
  -7 -14   7 234.317 178.300   2
   7  14  -7 169.436 192.585   3
  -7 -14   8 254.506 197.510   2
   7  14  -8 138.758 136.900   3
  -7 -14   9-53.4950 89.7519   2
   7  14  -9 320.954 254.615   3
  -7 -14  10 0.22006 76.4823   2
   7  14 -10 113.716 129.078   3
  -7 -14  11-0.22771 73.7450   2
  -7 -15   5 29.7544 134.361   2
  -7 -15   6 138.824 161.735   2
  -7 -15   7 205.157 216.398   2
  -7 -15   8-122.361 124.371   2
   8   0  18 1079.47 237.387   3
   8   0  17 21.5746 69.7611   3
   8   0  16 170.594 113.307   3
   8   0  15 49.1759 69.8247   3
   8   0  14 1219.43 233.194   3
   8   0  13 49.5699 85.9606   3
   8   0  12 2036.07 293.509   3
  -8   0 -11 2.77286 24.2912   1
   8   0  11 1165.66 227.669   3
  -8   0 -10 7424.66 305.191   1
   8   0  10 6934.08 542.569   3
  -8   0  -9-109.056 60.2247   1
   8   0   9 52.0800 76.6832   3
  -8   0  -8 4358.78 274.297   2
   8   0   8 4358.28 425.116   3
  -8   0  -7 31.0261 31.4356   2
   8   0   7-13.3591 58.5157   3
  -8   0  -6 5917.21 360.397   2
   8   0   6 5868.07 499.449   3
  -8   0  -6 6041.19 515.434   3
  -8   0  -5-13.7439 33.4186   3
   8   0   5 42.7899 95.1435   3
   8   0   4 6251.50 533.940   3
  -8   0  -4 6079.58 531.270   3
  -8   0  -3 116.242 99.0280   3
   8   0   3-73.7807 89.9603   3
  -8   0  -2 235.914 112.293   3
   8   0   2 362.034 143.130   3
  -8   0  -1-36.3513 81.9924   3
   8   0   1 29.3047 91.7050   3
  -8   0   0 14581.7 860.276   3
   8   0   0 13682.2 830.795   3
   8   0  -1 48.5299 52.5577   3
  -8   0   1 21.8066 46.6487   3
  -8   0   2 4420.92 498.651   3
   8   0  -2 4277.26 481.770   3
  -8   0   3 31.2745 72.7259   3
   8   0  -3 97.5500 111.999   3
   8   0  -4 5830.32 575.976   3
   8   0  -5 42.2082 92.9585   3
   8   0  -6 12855.1 896.132   3
  -8   0  13-210.661 205.024   1
  -8   0  14 627.808 219.763   1
  -8   0  15-335.698 211.532   1
  -8   0  16 2824.40 527.777   1
  -8   0  17 37.7729 125.272   1
  -8   0  18 280.505 212.278   1
  -8   0  19-23.6003 87.6322   1
  -8   0  20 78.2261 162.801   1
  -8   0  21 97.0805 198.306   1
  -8   0  22 169.121 216.543   1
  -8   0  23 52.1829 177.931   1
   8   1  19 57.0519 62.4390   3
   8   1  18 136.698 108.957   3
   8   1  17 709.686 204.826   3
   8   1  16 36.2523 50.1766   3
   8  -1  16 69.5175 65.9091   3
   8   1  15 278.089 107.881   3
   8  -1  15 459.960 136.066   3
  -8   1 -14 23.3571 20.2956   1
   8   1  14 97.2072 86.6683   3
   8  -1  14 22.4250 45.0239   3
  -8   1 -13 205.303 77.5038   1
   8   1  13 265.813 125.355   3
   8  -1  13 100.493 70.5584   3
  -8   1 -12 195.416 74.3959   1
   8   1  12 84.1325 54.6036   3
   8  -1  12 84.1658 69.7896   3
  -8   1 -11 4509.23 329.698   1
   8  -1  11 6338.01 475.000   3
   8   1  11 6706.28 578.389   3
  -8   1 -10 44.3288 35.7586   1
   8   1  10 133.958 132.921   3
   8  -1  10 101.416 76.3329   3
   8  -1   9 44.3037 63.3336   3
   8   1   9 53.9558 76.4937   3
  -8   1  -8 1407.25 191.170   2
   8  -1   8 1429.46 238.599   3
   8   1   8 1543.05 277.476   3
  -8   1  -7 2213.73 241.605   2
  -8  -1  -7 2281.95 151.636   2
  -8   1  -7 2213.24 291.925   3
   8   1   7 2475.24 337.003   3
   8  -1   7 2537.09 309.204   3
  -8   1  -6 1997.84 234.092   2
  -8  -1  -6 2091.39 175.438   2
  -8  -1  -6 2243.84 332.026   3
  -8   1  -6 2229.75 299.684   3
   8   1   6 2214.84 329.546   3
   8  -1   6 2200.48 297.200   3
  -8   1  -5 38.3237 23.6654   2
  -8   1  -5-38.8170 55.0911   3
  -8  -1  -5 12.2968 51.7417   3
   8  -1   5 26.1269 48.0722   3
   8   1   5-26.0351 77.3701   3
  -8  -1  -4 65.8294 99.8140   3
  -8   1  -4 101.322 75.1081   3
   8   1   4 113.269 79.7017   3
   8  -1   4 138.114 89.6648   3
  -8  -1  -3 13686.2 857.217   3
  -8   1  -3 12939.5 756.758   3
   8   1   3 12718.1 787.606   3
   8  -1   3 12773.5 737.398   3
  -8   1  -2 1110.35 219.348   3
  -8  -1  -2 1291.97 254.485   3
   8   1   2 1515.64 285.776   3
   8  -1   2 1445.31 249.029   3
  -8  -1  -1 6806.93 602.729   3
  -8   1  -1 6704.97 564.794   3
   8   1   1 6967.90 600.834   3
   8  -1   1 6658.27 547.770   3
  -8  -1   0 770.913 209.981   3
   8  -1   0 726.274 199.024   3
  -8   1   0 698.339 192.494   3
   8   1   0 704.445 195.632   3
  -8  -1   1 1493.83 291.916   3
   8  -1  -1 1091.75 224.491   3
   8   1  -1 1277.04 258.295   3
  -8   1   1 1301.47 251.352   3
   8  -1  -2 290.260 102.744   3
  -8  -1   2 638.159 197.957   3
   8   1  -2 442.939 163.140   3
  -8   1   2 634.660 179.360   3
  -8   1   3 5928.37 569.697   3
   8  -1  -3 5735.90 563.643   3
   8   1  -3 6028.05 585.056   3
   8   1  -4-3.54785 128.530   3
   8   1  -5 3465.35 473.922   3
   8   1  -6 266.916 152.771   3
   8   1  -7 3199.41 467.143   3
   8   1  -8 939.986 262.287   3
  -8  -1   8 481.243 163.722   1
  -8  -1   9 721.369 166.652   1
  -8  -1  10 350.830 142.012   1
  -8  -1  11 537.082 175.180   1
  -8  -1  12 600.236 258.409   1
  -8  -1  13 1204.64 311.683   1
  -8  -1  14 515.121 167.912   1
  -8  -1  15 678.668 269.358   1
  -8   1  16 183.165 151.983   1
  -8  -1  16 141.732 178.767   1
  -8   1  17 0.41942 170.299   1
  -8  -1  17 282.856 201.455   1
  -8   1  18 230.364 174.861   1
  -8  -1  18 359.210 242.329   1
  -8  -1  19-10.6275 115.833   1
  -8   1  19 358.912 189.380   1
  -8  -1  20 280.374 215.391   1
  -8   1  20 189.635 176.072   1
  -8   1  21 0.24342 104.420   1
  -8  -1  21 165.278 198.722   1
  -8   1  22 285.262 188.867   1
  -8  -1  22 226.307 181.088   1
  -8   1  23-87.0918 130.650   1
  -8  -1  23 92.8083 228.386   1
   8   2  20 338.994 171.866   3
   8   2  19 69.4430 90.7690   3
   8   2  18 188.652 123.915   3
   8   2  17 127.937 167.118   3
   8   2  16-57.5849 83.8442   3
   8  -2  15 1131.64 177.628   3
   8   2  15 900.151 238.018   3
  -8   2 -14 286.570 99.3946   1
   8   2  14 123.469 119.606   3
   8  -2  14 182.911 77.4325   3
  -8   2 -13 322.486 111.542   1
   8   2  13 455.367 164.221   3
   8  -2  13 318.155 93.3950   3
  -8   2 -12 226.111 92.1988   1
   8   2  12 140.633 117.849   3
   8  -2  12 251.074 92.6444   3
  -8   2 -11 718.329 160.073   1
   8   2  11 754.273 208.534   3
   8  -2  11 537.097 133.276   3
   8   2  10 4424.14 490.517   3
   8  -2  10 3121.86 306.134   3
  -8   2  -9 1026.95 181.477   2
   8  -2   9 1387.67 208.984   3
   8   2   9 1413.59 283.617   3
  -8   2  -8 333.986 103.499   2
   8  -2   8 452.225 129.652   3
   8   2   8 309.155 141.979   3
  -8   2  -7 731.928 159.181   2
  -8   2  -7 789.204 163.729   3
   8  -2   7 716.869 154.443   3
   8   2   7 759.964 213.849   3
  -8   2  -6 1551.42 231.763   2
  -8  -2  -6 1985.87 329.364   3
  -8   2  -6 1540.84 232.877   3
   8  -2   6 1676.25 246.951   3
   8   2   6 1830.05 311.002   3
  -8   2  -5 2503.82 294.129   2
  -8  -2  -5 2817.61 192.893   1
  -8  -2  -5 2774.87 389.844   3
  -8   2  -5 2453.99 297.679   3
   8   2   5 2637.13 368.125   3
   8  -2   5 2614.14 300.311   3
  -8  -2  -4 126.597 53.8577   1
  -8   2  -4 54.7057 59.0660   3
  -8  -2  -4 108.305 121.821   3
   8  -2   4 148.404 90.4433   3
   8   2   4 138.631 116.104   3
  -8  -2  -3 7108.16 414.118   1
  -8  -2  -3 6321.35 588.529   3
  -8   2  -3 6080.58 498.043   3
   8   2   3 6769.98 599.865   3
   8  -2   3 6423.99 499.648   3
   8  -2   2 256.790 62.3563   3
  -8  -2  -2 227.490 97.9017   1
  -8  -2  -2 227.483 119.225   3
  -8   2  -2 149.795 60.7823   3
   8   2   2 187.251 120.017   3
   8  -2   1 276.107 87.2751   3
  -8  -2  -1 648.407 146.246   1
  -8  -2  -1 395.573 153.828   3
  -8   2  -1 433.879 157.743   3
   8   2   1 446.838 182.862   3
   8  -2   0 2441.70 323.227   3
  -8  -2   0 2577.86 296.282   1
  -8   2   0 2671.32 356.178   3
   8   2   0 2654.60 392.104   3
  -8  -2   1 691.463 163.659   1
  -8   2   1 894.771 212.366   3
   8   2  -1 646.687 144.075   3
  -8  -2   2 1482.83 252.677   1
  -8   2   2 1261.43 252.623   3
   8   2  -2 1803.46 326.235   3
  -8  -2   3-200.389 117.552   1
   8   2  -3-96.2517 105.437   3
  -8   2   3 116.914 92.4253   3
  -8  -2   4 1738.71 297.143   1
  -8   2   4 1779.52 318.113   3
   8   2  -4 1576.47 306.401   3
  -8  -2   5 721.646 209.731   1
   8   2  -5 602.500 179.332   3
  -8  -2   6 3125.81 426.072   1
   8   2  -6 3226.99 462.380   3
  -8  -2   7 5326.37 563.639   1
   8   2  -7 4143.09 555.296   3
  -8  -2   8-105.129 106.848   1
   8   2  -8 147.332 83.2317   3
   8   2  -9 526.224 184.049   3
  -8  -2   9 948.372 248.231   1
   8   2 -10 425.154 160.677   3
  -8  -2  10 811.364 265.647   1
  -8  -2  11 3543.76 522.032   1
  -8  -2  12 99.7282 164.729   1
  -8  -2  13 132.712 110.028   1
  -8  -2  14 256.407 166.528   1
  -8  -2  15 1382.88 353.488   1
  -8  -2  16 830.331 315.099   1
  -8  -2  17 573.684 256.006   1
  -8  -2  18 116.900 169.205   1
  -8   2  19-247.209 183.692   1
  -8  -2  19 160.602 218.975   1
  -8   2  20-94.8263 145.676   1
  -8  -2  20-20.2177 127.994   1
  -8  -2  21 536.511 261.613   1
  -8   2  21 373.267 283.415   1
  -8   2  22 231.952 229.927   1
  -8  -2  22 221.552 211.832   1
  -8   2  23-100.913 139.079   1
  -8  -2  23 18.9434 126.112   1
   8   3  21 86.7124 109.886   3
   8   3  20-4.04922 61.8584   3
   8   3  19 125.044 107.477   3
   8   3  18 433.096 185.230   3
   8   3  17 112.694 94.8963   3
   8   3  16 266.153 157.945   3
   8   3  15-39.3870 69.9965   3
  -8   3 -14 331.107 128.744   1
   8   3  14 487.014 191.505   3
  -8   3 -13 12.0557 53.9715   1
   8   3  13-1.38213 121.279   3
   8  -3  13 51.7760 30.4076   3
  -8   3 -12 2140.31 301.344   1
   8   3  12 1786.79 328.728   3
   8  -3  12 2015.36 189.791   3
   8   3  11 95.7006 96.2931   3
   8  -3  11 35.0565 26.0875   3
  -8   3 -10 36.3243 61.9913   2
   8   3  10 93.5528 104.821   3
   8  -3  10 0.55284 19.2909   3
  -8   3  -9-27.8120 49.1007   2
   8   3   9 3.31338 48.2713   3
   8  -3   9 5.96925 22.6675   3
  -8   3  -8 1355.16 236.649   2
   8   3   8 1509.84 300.513   3
   8  -3   8 1454.88 190.813   3
   8  -3   7 749.279 144.962   3
  -8   3  -7 469.409 136.849   2
  -8   3  -7 834.735 155.162   3
   8   3   7 964.945 251.751   3
  -8   3  -6 427.070 136.582   2
   8  -3   6 761.931 140.140   3
  -8   3  -6 723.543 146.056   3
   8   3   6 921.271 238.702   3
  -8   3  -5 21.8155 44.8813   2
  -8   3  -5 24.7282 29.1586   3
   8   3   5 16.8214 59.2446   3
  -8  -3  -4 79.8109 40.0326   1
  -8   3  -4 5.48980 38.2664   3
   8   3   4-87.9146 106.463   3
  -8  -3  -3 141.818 59.0669   1
  -8   3  -3 121.161 72.4808   3
   8   3   3 24.4402 60.4878   3
  -8  -3  -2 1125.40 170.634   1
  -8   3  -2 1240.44 212.928   3
   8   3   2 927.788 243.424   3
  -8  -3  -1 630.801 134.165   1
   8   3   1 588.056 179.416   3
  -8   3  -1 521.597 156.417   3
  -8  -3   0 2466.07 291.263   1
  -8   3   0 2115.45 304.899   3
   8   3   0 2075.07 348.562   3
  -8  -3   1 504.980 148.079   1
   8   3  -1 389.551 154.414   3
  -8   3   1 526.764 155.485   3
  -8  -3   2 1126.55 225.047   1
  -8   3   2 1109.29 239.846   3
   8   3  -2 1159.82 276.708   3
  -8  -3   3 4112.89 430.269   1
  -8   3   3 3467.81 427.974   3
   8   3  -3 3658.96 485.629   3
  -8  -3   4 1444.80 278.024   1
   8   3  -4 1161.64 284.135   3
  -8   3   4 1293.73 259.990   3
  -8  -3   5 239.069 132.725   1
   8   3  -5 5.66365 177.402   3
  -8  -3   6 724.643 219.346   1
   8   3  -6 612.836 205.792   3
  -8  -3   7 1716.78 331.622   1
   8   3  -7 1295.02 319.537   3
  -8  -3   8 9033.72 760.071   1
   8   3  -8 8542.49 790.281   3
  -8  -3   9 540.701 233.629   1
   8   3  -9 159.461 135.484   3
   8   3 -10 1428.01 343.065   3
  -8  -3  10 1712.96 348.953   1
   8   3 -11 440.148 219.908   3
  -8  -3  11-14.3867 111.533   1
   8   3 -12 1378.28 337.150   3
  -8  -3  12 1334.80 324.155   1
  -8  -3  13 127.693 169.464   1
  -8  -3  14 2810.98 499.907   1
  -8  -3  15 351.758 175.602   1
  -8  -3  16 234.362 179.494   1
  -8  -3  17 252.052 181.431   1
  -8  -3  18 815.205 306.834   1
  -8  -3  19-140.176 138.107   1
  -8  -3  20 132.288 165.790   1
  -8   3  21 387.843 205.658   1
  -8  -3  21 236.372 199.275   1
  -8  -3  22 139.460 67.0603   1
  -8   3  22-109.973 140.070   1
   8   4  22 3516.15 576.433   3
   8   4  21-19.9654 42.0269   3
   8   4  20 53.1689 64.4167   3
   8   4  19-34.2600 86.4679   3
   8   4  18 56.0392 99.5038   3
   8   4  17 56.1623 57.1352   3
   8   4  16 169.422 203.024   3
   8   4  15 1508.28 331.337   3
   8   4  14 170.329 139.584   3
   8   4  13 22.5892 83.1190   3
  -8   4 -13 26.1331 76.3666   1
   8   4  12 325.115 148.463   3
   8   4  11 1694.91 348.441   3
  -8   4 -10 602.165 182.496   2
   8   4  10 480.725 169.876   3
  -8   4  -9 45.2919 53.0358   2
   8   4   9 117.712 113.981   3
  -8   4  -8 192.475 93.1858   2
   8   4   8 350.106 180.055   3
  -8   4  -7 799.782 194.251   2
  -8   4  -7 934.150 149.029   3
   8   4   7 939.508 243.976   3
  -8   4  -6 121.364 90.4276   2
  -8   4  -6 95.6006 76.6927   3
   8   4   6 226.047 125.808   3
  -8   4  -5 788.628 186.981   2
  -8   4  -5 716.182 141.534   3
   8   4   5 1064.49 265.061   3
  -8  -4  -4 58.9649 35.7985   2
  -8   4  -4 53.0724 49.2320   2
  -8   4  -4-24.5849 27.1220   3
   8   4   4-112.649 138.464   3
  -8   4  -3 1621.80 241.764   3
   8   4   3 1679.09 331.147   3
  -8  -4  -2 190.584 69.4357   1
  -8   4  -2 281.587 106.548   3
   8   4   2 139.201 71.5030   3
  -8  -4  -1 131.497 66.3565   1
  -8   4  -1 113.522 73.1744   3
   8   4   1 133.290 54.0910   3
  -8  -4   0 643.141 166.931   1
   8   4   0 388.252 142.041   3
  -8   4   0 415.063 130.255   3
  -8  -4   1 1720.17 266.759   1
  -8   4   1 1705.51 276.911   3
   8   4  -1 1743.59 323.655   3
  -8  -4   2 460.597 143.054   1
   8   4  -2 517.088 171.352   3
  -8   4   2 479.021 157.473   3
  -8  -4   3 842.300 206.391   1
  -8   4   3 694.060 186.204   3
   8   4  -3 1015.75 274.664   3
  -8  -4   4 100.982 116.424   1
  -8   4   4 38.3994 58.5416   3
   8   4  -4-26.1872 93.8481   3
  -8  -4   5 1644.14 307.284   1
   8   4  -5 1266.99 285.292   3
  -8  -4   6 989.411 251.028   1
   8   4  -6 910.720 254.701   3
  -8  -4   7 2000.73 351.255   1
   8   4  -7 2025.59 385.242   3
  -8  -4   8-28.3859 81.2702   1
   8   4  -8 17.1843 77.9666   3
  -8  -4   9 496.028 209.741   1
   8   4  -9 600.470 193.743   3
  -8  -4  10 184.913 120.974   1
   8   4 -10 77.1976 57.6151   3
   8   4 -11 2367.81 435.673   3
  -8  -4  11 2557.10 441.360   1
   8   4 -12 124.211 123.470   3
  -8  -4  12 581.312 241.458   1
   8   4 -13-48.9446 91.3717   3
  -8  -4  13 14.1136 61.8075   1
  -8  -4  14 209.868 130.172   1
  -8  -4  15 1464.55 372.925   1
  -8  -4  16 111.068 120.867   1
[truncated: 296,214 more chars]
